# Supplementary material for: Insight Into Metabolic Versatility of an Aromatic Compounds-Degrading Arthrobacter sp. YC-RL1
Source: Front Microbiol. 2018 Oct 11;9:2438. doi: 10.3389/fmicb.2018.02438 (PMC6193132; doi:10.3389/fmicb.2018.02438)
Supplement: Supplementary file 3 [file Table_2.XLSX]

## Sheet: peg.236
Dataset S2 | Conserved gene clusters identified from RAST
The figures and related gene function were presented in different sheet.
In the figure, gene cluster was centered on the dioxygenase (red and numbered 1). Sets of genes with similar sequence are grouped with the same number and color. Genes whose relative position is conserved in at least four other species are functionally coupled.
1. Conseverd gene cluster centered with sequence peg.236.

## Sheet: peg.236(function)
Function of gene cluster centered with peg.236.
Genome	ID	Function
Arthrobacter sp. YC-RL1	fig|1652545.6.peg.226	Lipid A export ATP-binding/permease protein MsbA
Arthrobacter sp. YC-RL1	fig|1652545.6.peg.227	3-ketosteroid-delta-1-dehydrogenase
Arthrobacter sp. YC-RL1	fig|1652545.6.peg.228	hypothetical protein
Arthrobacter sp. YC-RL1	fig|1652545.6.peg.229	Transcriptional regulator, IclR family
Arthrobacter sp. YC-RL1	fig|1652545.6.peg.230	NADP-dependent malic enzyme (EC 1.1.1.40)
Arthrobacter sp. YC-RL1	fig|1652545.6.peg.231	Malate synthase (EC 2.3.3.9)
Arthrobacter sp. YC-RL1	fig|1652545.6.peg.232	FIG01194264: hypothetical protein
Arthrobacter sp. YC-RL1	fig|1652545.6.peg.233	Ureidoglycine aminohydrolase
Arthrobacter sp. YC-RL1	fig|1652545.6.peg.234	lipoprotein, putative
Arthrobacter sp. YC-RL1	fig|1652545.6.peg.235	Ankyrin
Arthrobacter sp. YC-RL1	fig|1652545.6.peg.236	2,3-dihydroxybiphenyl 1,2-dioxygenase (EC 1.13.11.39)
Arthrobacter sp. YC-RL1	fig|1652545.6.peg.237	hypothetical protein
Arthrobacter sp. YC-RL1	fig|1652545.6.peg.238	hydroxylase
Arthrobacter sp. YC-RL1	fig|1652545.6.peg.239	2-hydroxymuconic semialdehyde hydrolase (EC 3.7.1.9)
Arthrobacter sp. YC-RL1	fig|1652545.6.peg.240	Phenylacetate-CoA oxygenase/reductase, PaaK subunit
Arthrobacter sp. YC-RL1	fig|1652545.6.peg.241	hypothetical protein
Arthrobacter sp. YC-RL1	fig|1652545.6.peg.242	Rieske (2Fe-2S) domain-containing protein
Arthrobacter sp. YC-RL1	fig|1652545.6.peg.243	3-oxosteroid 1-dehydrogenase (EC 1.3.99.4)
Arthrobacter sp. YC-RL1	fig|1652545.6.peg.244	Enoyl-CoA hydratase (EC 4.2.1.17)
Arthrobacter sp. YC-RL1	fig|1652545.6.peg.245	Long-chain fatty-acid-CoA ligase (EC 6.2.1.3), Mycobacterial subgroup FadD3
Arthrobacter sp. YC-RL1	fig|1652545.6.peg.246	putative Secreted protein
Thermomonospora curvata DSM 43183	fig|471852.4.peg.3881	membrane transport protein
Thermomonospora curvata DSM 43183	fig|471852.4.peg.3882	hypothetical protein
Thermomonospora curvata DSM 43183	fig|471852.4.peg.3883	hypothetical protein
Thermomonospora curvata DSM 43183	fig|471852.4.peg.3884	hypothetical protein
Thermomonospora curvata DSM 43183	fig|471852.4.peg.3885	hypothetical protein
Thermomonospora curvata DSM 43183	fig|471852.4.peg.3886	Transcriptional regulator, IclR family
Thermomonospora curvata DSM 43183	fig|471852.4.peg.3887	probable oxidoreductase
Thermomonospora curvata DSM 43183	fig|471852.4.peg.3888	alpha/beta-fold C-C bond hydrolase
Thermomonospora curvata DSM 43183	fig|471852.4.peg.3889	3-ketosteroid-delta-1-dehydrogenase( EC:1.3.99.4 )
Thermomonospora curvata DSM 43183	fig|471852.4.peg.3890	Phenylacetate-CoA oxygenase/reductase, PaaK subunit
Thermomonospora curvata DSM 43183	fig|471852.4.peg.3891	putative hydroxylase
Thermomonospora curvata DSM 43183	fig|471852.4.peg.3892	oxidoreductase, aldo/keto reductase family
Thermomonospora curvata DSM 43183	fig|471852.4.peg.3893	hypothetical protein
Thermomonospora curvata DSM 43183	fig|471852.4.peg.3894	2,3-dihydroxybiphenyl 1,2-dioxygenase (EC 1.13.11.39)
Thermomonospora curvata DSM 43183	fig|471852.4.peg.3895	fumarate reductase/succinate dehydrogenase flavoprotein, N-terminal:FAD dependent oxidoreductase
Thermomonospora curvata DSM 43183	fig|471852.4.peg.3896	luciferase-like protein
Thermomonospora curvata DSM 43183	fig|471852.4.peg.3897	hypothetical protein
Thermomonospora curvata DSM 43183	fig|471852.4.peg.3898	acyl-CoA synthase
Thermomonospora curvata DSM 43183	fig|471852.4.peg.3899	putative short chain dehydrogenase
Thermomonospora curvata DSM 43183	fig|471852.4.peg.3900	hypothetical protein
Thermomonospora curvata DSM 43183	fig|471852.4.peg.3901	oxygenase KshA
Thermomonospora curvata DSM 43183	fig|471852.4.peg.3902	probable hydroxylase
Thermomonospora curvata DSM 43183	fig|471852.4.peg.3903	hypothetical protein
Thermomonospora curvata DSM 43183	fig|471852.4.peg.3904	AMP-dependent synthetase and ligase( EC:6.2.1.17 )
Thermomonospora curvata DSM 43183	fig|471852.4.peg.3905	hypothetical protein
Rhodococcus jostii RHA1	fig|101510.15.peg.5825	putative transporter
Rhodococcus jostii RHA1	fig|101510.15.peg.5826	hypothetical protein
Rhodococcus jostii RHA1	fig|101510.15.peg.5827	hypothetical protein
Rhodococcus jostii RHA1	fig|101510.15.peg.5828	Transcriptional regulator, IclR family
Rhodococcus jostii RHA1	fig|101510.15.peg.5829	putative oxidoreductase
Rhodococcus jostii RHA1	fig|101510.15.peg.5830	alpha/beta hydrolase fold
Rhodococcus jostii RHA1	fig|101510.15.peg.5831	3-ketosteroid-delta-1-dehydrogenase
Rhodococcus jostii RHA1	fig|101510.15.peg.5832	hypothetical protein
Rhodococcus jostii RHA1	fig|101510.15.peg.5833	Acetaldehyde dehydrogenase, acetylating, (EC 1.2.1.10) in gene cluster for degradation of phenols, cresols, catechol
Rhodococcus jostii RHA1	fig|101510.15.peg.5834	4-hydroxy-2-oxovalerate aldolase (EC 4.1.3.39)
Rhodococcus jostii RHA1	fig|101510.15.peg.5835	hydroxylase
Rhodococcus jostii RHA1	fig|101510.15.peg.5836	2,3-dihydroxybiphenyl 1,2-dioxygenase (EC 1.13.11.39)
Rhodococcus jostii RHA1	fig|101510.15.peg.5837	secretory lipase
Rhodococcus jostii RHA1	fig|101510.15.peg.5838	hypothetical protein
Rhodococcus jostii RHA1	fig|101510.15.peg.5839	protein of unknown function DUF427
Rhodococcus jostii RHA1	fig|101510.15.peg.5840	possible transmembrane protein
Rhodococcus jostii RHA1	fig|101510.15.peg.5841	hypothetical protein
Rhodococcus jostii RHA1	fig|101510.15.peg.5842	dehydrogenase
Rhodococcus jostii RHA1	fig|101510.15.peg.5843	putative short chain dehydrogenase
Rhodococcus jostii RHA1	fig|101510.15.peg.5844	probable dioxygenase Rieske iron-sulfur component
Rhodococcus jostii RHA1	fig|101510.15.peg.5845	hypothetical protein
Rhodococcus jostii RHA1	fig|101510.15.peg.5846	fumarate reductase/succinate dehydrogenase flavoprotein domain protein
Rhodococcus jostii RHA1	fig|101510.15.peg.5847	probable transcriptional regulator, TetR family
Rhodococcus jostii RHA1	fig|101510.15.peg.5848	hypothetical protein
Rhodococcus jostii RHA1	fig|101510.15.peg.2500	GLUCOSE-FRUCTOSE OXIDOREDUCTASE (EC 1.1.99.28)
Rhodococcus jostii RHA1	fig|101510.15.peg.2501	Phospholipase C 4 precursor (EC 3.1.4.3)
Rhodococcus jostii RHA1	fig|101510.15.peg.2502	Alpha-ketoglutarate-dependent taurine dioxygenase (EC 1.14.11.17)
Rhodococcus jostii RHA1	fig|101510.15.peg.2503	Dehydrogenases with different specificities (related to short-chain alcohol dehydrogenases)
Rhodococcus jostii RHA1	fig|101510.15.peg.2504	Bile acid 7-alpha dehydratase BaiE (EC 4.2.1.106)
Rhodococcus jostii RHA1	fig|101510.15.peg.2505	hypothetical protein
Rhodococcus jostii RHA1	fig|101510.15.peg.2506	Putative short chain dehydrogenase/reductase( EC:1.1.1.275 )
Rhodococcus jostii RHA1	fig|101510.15.peg.2507	hypothetical protein
Rhodococcus jostii RHA1	fig|101510.15.peg.2508	3-ketosteroid-delta-1-dehydrogenase
Rhodococcus jostii RHA1	fig|101510.15.peg.2509	flavin reductase domain protein, FMN-binding
Rhodococcus jostii RHA1	fig|101510.15.peg.2510	transcriptional regulator, PadR family
Rhodococcus jostii RHA1	fig|101510.15.peg.2511	hypothetical protein
Rhodococcus jostii RHA1	fig|101510.15.peg.2512	Transcriptional regulator, IclR family
Rhodococcus jostii RHA1	fig|101510.15.peg.2513	2,3-dihydroxybiphenyl 1,2-dioxygenase (EC 1.13.11.39)
Rhodococcus jostii RHA1	fig|101510.15.peg.2514	putative hydroxylase
Rhodococcus jostii RHA1	fig|101510.15.peg.2515	putative terminal oxygenase
Rhodococcus jostii RHA1	fig|101510.15.peg.2516	hypothetical protein
Rhodococcus jostii RHA1	fig|101510.15.peg.2517	Cyclohexanone monooxygenase (EC 1.14.13.22)
Rhodococcus jostii RHA1	fig|101510.15.peg.2518	hypothetical protein
Rhodococcus jostii RHA1	fig|101510.15.peg.2519	non-ribosomal peptide synthetase
Rhodococcus jostii RHA1	fig|101510.15.peg.2520	POSSIBLE OXIDOREDUCTASE
Nocardia farcinica IFM 10152	fig|247156.1.peg.3945
Nocardia farcinica IFM 10152	fig|247156.1.peg.3944
Nocardia farcinica IFM 10152	fig|247156.1.peg.3946	Cobyric acid synthase (EC 6.3.5.10)
Nocardia farcinica IFM 10152	fig|247156.1.peg.3947	Methionine aminopeptidase (EC 3.4.11.18)
Nocardia farcinica IFM 10152	fig|247156.1.peg.3948	Short-chain dehydrogenase/reductase in hypothetical Actinobacterial gene cluster
Nocardia farcinica IFM 10152	fig|247156.1.peg.3949	3-oxosteroid 1-dehydrogenase (EC 1.3.99.4)
Nocardia farcinica IFM 10152	fig|247156.1.peg.3950
Nocardia farcinica IFM 10152	fig|247156.1.peg.3952
Nocardia farcinica IFM 10152	fig|247156.1.peg.3951	2-hydroxy-6-oxo-6-phenylhexa-2,4-dienoate hydrolase (EC 3.7.1.-)
Nocardia farcinica IFM 10152	fig|247156.1.peg.3953	NADH-FMN oxidoreductase
Nocardia farcinica IFM 10152	fig|247156.1.peg.3954	Esterase/lipase
Nocardia farcinica IFM 10152	fig|247156.1.peg.3955	Cyclohexanone monooxygenase (EC 1.14.13.22)
Nocardia farcinica IFM 10152	fig|247156.1.peg.3956	2,3-dihydroxybiphenyl 1,2-dioxygenase (EC 1.13.11.39)
Nocardia farcinica IFM 10152	fig|247156.1.peg.3957	Probable phenylacetic acid degradation NADH oxidoreductase paaE (EC 1.-.-.-)
Nocardia farcinica IFM 10152	fig|247156.1.peg.3958
Nocardia farcinica IFM 10152	fig|247156.1.peg.3959
Nocardia farcinica IFM 10152	fig|247156.1.peg.3960	putative oxidoreductase protein
Nocardia farcinica IFM 10152	fig|247156.1.peg.3961
Nocardia farcinica IFM 10152	fig|247156.1.peg.3962	Probable transmembrane protein
Nocardia farcinica IFM 10152	fig|247156.1.peg.3963
Nocardia farcinica IFM 10152	fig|247156.1.peg.3964	Transcriptional regulator
Nocardia farcinica IFM 10152	fig|247156.1.peg.3965
Nocardia farcinica IFM 10152	fig|247156.1.peg.3966	Glutathione-dependent formaldehyde dehydrogenase
Nocardia farcinica IFM 10152	fig|247156.1.peg.3967
Nocardia farcinica IFM 10152	fig|247156.1.peg.3968	PROBABLE DAUNORUBICIN-DIM-TRANSPORT INTEGRAL MEMBRANE PROTEIN ABC TRANSPORTER DRRC
Nocardia farcinica IFM 10152	fig|247156.1.peg.3969	PROBABLE DAUNORUBICIN-DIM-TRANSPORT INTEGRAL MEMBRANE PROTEIN ABC TRANSPORTER DRRB
Mycobacterium smegmatis str. MC2 155	fig|246196.1.peg.2885	enoyl-CoA hydratase (fad-3)
Mycobacterium smegmatis str. MC2 155	fig|246196.1.peg.2886	aldehyde dehydrogenase (aldA)
Mycobacterium smegmatis str. MC2 155	fig|246196.1.peg.2887	alcohol dehydrogenase class III [imported], putative
Mycobacterium smegmatis str. MC2 155	fig|246196.1.peg.2888	Long-chain-fatty-acid--CoA ligase (EC 6.2.1.3)
Mycobacterium smegmatis str. MC2 155	fig|246196.1.peg.2889
Mycobacterium smegmatis str. MC2 155	fig|246196.1.peg.2890
Mycobacterium smegmatis str. MC2 155	fig|246196.1.peg.2891
Mycobacterium smegmatis str. MC2 155	fig|246196.1.peg.2892
Mycobacterium smegmatis str. MC2 155	fig|246196.1.peg.2893
Mycobacterium smegmatis str. MC2 155	fig|246196.1.peg.2894	NADH-dependent flavin oxidoreductase (noxB-2)
Mycobacterium smegmatis str. MC2 155	fig|246196.1.peg.2895
Mycobacterium smegmatis str. MC2 155	fig|246196.1.peg.2896	Transcriptional regulator, IclR family
Mycobacterium smegmatis str. MC2 155	fig|246196.1.peg.2897	2,3-dihydroxybiphenyl 1,2-dioxygenase (EC 1.13.11.39)
Mycobacterium smegmatis str. MC2 155	fig|246196.1.peg.2898	hydroxylase
Mycobacterium smegmatis str. MC2 155	fig|246196.1.peg.2899	Probable phenylacetic acid degradation NADH oxidoreductase paaE (EC 1.-.-.-)
Mycobacterium smegmatis str. MC2 155	fig|246196.1.peg.2900	steroid monooxygenase [imported]
Mycobacterium smegmatis str. MC2 155	fig|246196.1.peg.2901	oxidoreductase, short chain dehydrogenase-reductase family superfamily
Mycobacterium smegmatis str. MC2 155	fig|246196.1.peg.2902	hydride transferase 1
Mycobacterium smegmatis str. MC2 155	fig|246196.1.peg.2903
Mycobacterium smegmatis str. MC2 155	fig|246196.1.peg.2904	Transcriptional regulator, TetR family
Mycobacterium smegmatis str. MC2 155	fig|246196.1.peg.2905	oxidoreductase homolog
Mycobacterium smegmatis str. MC2 155	fig|246196.1.peg.2906
Mycobacterium smegmatis str. MC2 155	fig|246196.1.peg.2907
Mycobacterium smegmatis str. MC2 155	fig|246196.1.peg.2908	2-hydroxymuconic semialdehyde hydrolase (EC 3.7.1.9)
Mycobacterium smegmatis str. MC2 155	fig|246196.1.peg.2909	hydrolase, carbon-nitrogen family, putative
Mycobacterium smegmatis str. MC2 155	fig|246196.1.peg.2910	transposase
Mycobacterium smegmatis str. MC2 155	fig|246196.1.peg.2911
Rhodococcus jostii RHA1	fig|101510.15.peg.8270	ABC transporter related
Rhodococcus jostii RHA1	fig|101510.15.peg.8271	hypothetical protein
Rhodococcus jostii RHA1	fig|101510.15.peg.8272	fumarate reductase/succinate dehydrogenase flavoprotein, N-terminal:FAD dependent oxidoreductase
Rhodococcus jostii RHA1	fig|101510.15.peg.8273	fumarate reductase/succinate dehydrogenase flavoprotein, N-terminal:FAD dependent oxidoreductase
Rhodococcus jostii RHA1	fig|101510.15.peg.8274	fumarate reductase/succinate dehydrogenase flavoprotein domain protein
Rhodococcus jostii RHA1	fig|101510.15.peg.8275	fumarate reductase/succinate dehydrogenase flavoprotein, N-terminal:FAD dependent oxidoreductase
Rhodococcus jostii RHA1	fig|101510.15.peg.8276	oxidoreductase
Rhodococcus jostii RHA1	fig|101510.15.peg.8277	putative transcriptional regulator
Rhodococcus jostii RHA1	fig|101510.15.peg.8278	putative monooxygenase
Rhodococcus jostii RHA1	fig|101510.15.peg.8279	putative monooxygenase
Rhodococcus jostii RHA1	fig|101510.15.peg.8280	hypothetical protein
Rhodococcus jostii RHA1	fig|101510.15.peg.8281	hypothetical protein
Rhodococcus jostii RHA1	fig|101510.15.peg.8282	putative oxidoreductase
Rhodococcus jostii RHA1	fig|101510.15.peg.8283	putative oxygenase
Rhodococcus jostii RHA1	fig|101510.15.peg.8284	putative hydroxylase
Rhodococcus jostii RHA1	fig|101510.15.peg.8285	2,3-dihydroxybiphenyl 1,2-dioxygenase (EC 1.13.11.39)
Rhodococcus jostii RHA1	fig|101510.15.peg.8286	hypothetical protein
Rhodococcus jostii RHA1	fig|101510.15.peg.8287	putative short chain dehydrogenase
Rhodococcus jostii RHA1	fig|101510.15.peg.8288	hypothetical protein
Rhodococcus jostii RHA1	fig|101510.15.peg.8289	probable transposase
Rhodococcus jostii RHA1	fig|101510.15.peg.8290	probable lipase/esterase( EC:3.1.1.- )
Rhodococcus jostii RHA1	fig|101510.15.peg.8291	possible flavoprotein oxidoreductase
Rhodococcus jostii RHA1	fig|101510.15.peg.8292	alpha/beta-fold C-C bond hydrolase
Rhodococcus jostii RHA1	fig|101510.15.peg.8293	hypothetical protein
Rhodococcus jostii RHA1	fig|101510.15.peg.8294	hypothetical protein
Rhodococcus jostii RHA1	fig|101510.15.peg.8295	hypothetical protein
Rhodococcus jostii RHA1	fig|101510.15.peg.8296	acetaldehyde dehydrogenase (acetylating)( EC:1.2.1.10 )
Rhodococcus jostii RHA1	fig|101510.15.peg.8297	4-hydroxy-2-oxovalerate aldolase (EC 4.1.3.39)
Rhodococcus jostii RHA1	fig|101510.15.peg.8298	hypothetical protein
Rhodococcus jostii RHA1	fig|101510.15.peg.8299	2-hydroxypenta-2,4-dienoate hydratase
Nocardioides sp. JS614	fig|196162.6.peg.2899	hypothetical protein
Nocardioides sp. JS614	fig|196162.6.peg.2900	Na+/H+ antiporter NhaA type
Nocardioides sp. JS614	fig|196162.6.peg.2901	3-ketoacyl-CoA thiolase (EC 2.3.1.16); Acetyl-CoA acetyltransferase (EC 2.3.1.9)
Nocardioides sp. JS614	fig|196162.6.peg.2902	Transcriptional regulator, TetR family
Nocardioides sp. JS614	fig|196162.6.peg.2903	3-oxoacyl-[acyl-carrier protein] reductase (EC 1.1.1.100)
Nocardioides sp. JS614	fig|196162.6.peg.2904	Acyl-CoA dehydrogenase (EC 1.3.8.7)
Nocardioides sp. JS614	fig|196162.6.peg.2905	Long-chain-fatty-acid--CoA ligase (EC 6.2.1.3)
Nocardioides sp. JS614	fig|196162.6.peg.2906	Butyryl-CoA dehydrogenase (EC 1.3.8.1)
Nocardioides sp. JS614	fig|196162.6.peg.2907	Butyryl-CoA dehydrogenase (EC 1.3.8.1)
Nocardioides sp. JS614	fig|196162.6.peg.2908	Butyryl-CoA dehydrogenase (EC 1.3.8.1)
Nocardioides sp. JS614	fig|196162.6.peg.2909	Cupin 2, conserved barrel domain protein
Nocardioides sp. JS614	fig|196162.6.peg.2910	Nitrilotriacetate monooxygenase component B (EC 1.14.13.-)
Nocardioides sp. JS614	fig|196162.6.peg.2911	2,3-dihydroxybiphenyl 1,2-dioxygenase (EC 1.13.11.39)
Nocardioides sp. JS614	fig|196162.6.peg.2912	2-hydroxy-6-oxo-6-phenylhexa-2,4-dienoate hydrolase (EC 3.7.1.-)
Nocardioides sp. JS614	fig|196162.6.peg.2913	acyl-CoA dehydrogenase, type 2, C-terminal domain
Nocardioides sp. JS614	fig|196162.6.peg.2914	hypothetical protein
Nocardioides sp. JS614	fig|196162.6.peg.2915	acetaldehyde dehydrogenase (acetylating)
Nocardioides sp. JS614	fig|196162.6.peg.2916	2-keto-4-pentenoate hydratase (EC 4.2.1.80)
Nocardioides sp. JS614	fig|196162.6.peg.2917	3-oxosteroid 1-dehydrogenase (EC 1.3.99.4)
Nocardioides sp. JS614	fig|196162.6.peg.2918	putative (R)-specific enoyl-CoA hydratase
Nocardioides sp. JS614	fig|196162.6.peg.2919	Virulence factor mviM
Nocardioides sp. JS614	fig|196162.6.peg.2920	hypothetical protein
Nocardioides sp. JS614	fig|196162.6.peg.2921	UDP-galactose-lipid carrier transferase (EC 2.-.-.-)
Nocardioides sp. JS614	fig|196162.6.peg.2922	dienelactone hydrolase family protein
Nocardioides sp. JS614	fig|196162.6.peg.2923	putative thiolase
Nocardioides sp. JS614	fig|196162.6.peg.2924	hypothetical protein
Nocardioides sp. JS614	fig|196162.6.peg.2926	Acetyl-CoA acetyltransferase
Rhodococcus jostii RHA1	fig|101510.15.peg.4557	hypothetical protein
Rhodococcus jostii RHA1	fig|101510.15.peg.4558	hypothetical protein
Rhodococcus jostii RHA1	fig|101510.15.peg.4559	hypothetical protein
Rhodococcus jostii RHA1	fig|101510.15.peg.4560	hypothetical protein
Rhodococcus jostii RHA1	fig|101510.15.peg.4561	3-oxosteroid 1-dehydrogenase (EC 1.3.99.4)
Rhodococcus jostii RHA1	fig|101510.15.peg.4562	putative hydratase
Rhodococcus jostii RHA1	fig|101510.15.peg.4563	Acetaldehyde dehydrogenase, acetylating, (EC 1.2.1.10) in gene cluster for degradation of phenols, cresols, catechol
Rhodococcus jostii RHA1	fig|101510.15.peg.4564	4-hydroxy-2-oxovalerate aldolase (EC 4.1.3.39)
Rhodococcus jostii RHA1	fig|101510.15.peg.4565	Glyoxalase/bleomycin resistance protein/dioxygenase
Rhodococcus jostii RHA1	fig|101510.15.peg.4566	hypothetical protein
Rhodococcus jostii RHA1	fig|101510.15.peg.4567	ketosteroid-9-alpha-hydroxylase, oxygenase( EC:1.14.13.- )
Rhodococcus jostii RHA1	fig|101510.15.peg.4568	POSSIBLE OXIDOREDUCTASE
Rhodococcus jostii RHA1	fig|101510.15.peg.4569	putative hydrolase
Rhodococcus jostii RHA1	fig|101510.15.peg.4570	2,3-dihydroxybiphenyl 1,2-dioxygenase (EC 1.13.11.39)
Rhodococcus jostii RHA1	fig|101510.15.peg.4571	NADH-FMN oxidoreductase
Rhodococcus jostii RHA1	fig|101510.15.peg.4572	Succinate-semialdehyde dehydrogenase [NAD(P)+] (EC 1.2.1.16)
Rhodococcus jostii RHA1	fig|101510.15.peg.4573	4-aminobutyrate transaminase( EC:2.6.1.19 )
Rhodococcus jostii RHA1	fig|101510.15.peg.4574	hypothetical protein
Rhodococcus jostii RHA1	fig|101510.15.peg.4575	Phenazine biosynthesis protein PhzF like
Rhodococcus jostii RHA1	fig|101510.15.peg.4576	iron-containing alcohol dehydrogenase
Rhodococcus jostii RHA1	fig|101510.15.peg.4577	Methylmalonate-semialdehyde dehydrogenase [inositol] (EC 1.2.1.27)
Rhodococcus jostii RHA1	fig|101510.15.peg.4578	Transcriptional regulator, LysR family
Rhodococcus jostii RHA1	fig|101510.15.peg.4579	transcriptional regulator, LacI family
Rhodococcus jostii RHA1	fig|101510.15.peg.4580	NADH dehydrogenase (EC 1.6.99.3)
Rhodococcus jostii RHA1	fig|101510.15.peg.4581	NADH dehydrogenase (EC 1.6.99.3)
Rhodococcus jostii RHA1	fig|101510.15.peg.4582	AP endonuclease, family 2
Tsukamurella paurometabola DSM 20162	fig|521096.4.peg.3994	probable acyl-CoA dehydrogenase
Tsukamurella paurometabola DSM 20162	fig|521096.4.peg.3995	hypothetical protein
Tsukamurella paurometabola DSM 20162	fig|521096.4.peg.3996	hypothetical protein
Tsukamurella paurometabola DSM 20162	fig|521096.4.peg.3997	2-Enoyl acyl-CoA hydratase
Tsukamurella paurometabola DSM 20162	fig|521096.4.peg.3998	Phenylacetate-CoA oxygenase/reductase, PaaK subunit
Tsukamurella paurometabola DSM 20162	fig|521096.4.peg.3999	conserved hypothetical protein
Tsukamurella paurometabola DSM 20162	fig|521096.4.peg.4000	ketosteroid-9-alpha-hydroxylase, oxygenase( EC:1.14.13.- )
Tsukamurella paurometabola DSM 20162	fig|521096.4.peg.4001	3-ketosteroid-delta-1-dehydrogenase
Tsukamurella paurometabola DSM 20162	fig|521096.4.peg.4002	fumarate reductase/succinate dehydrogenase flavoprotein, N-terminal:FAD dependent oxidoreductase
Tsukamurella paurometabola DSM 20162	fig|521096.4.peg.4003	3-HSA hydroxylase, oxygenase
Tsukamurella paurometabola DSM 20162	fig|521096.4.peg.4004	putative hydrolase
Tsukamurella paurometabola DSM 20162	fig|521096.4.peg.4005	2,3-dihydroxybiphenyl 1,2-dioxygenase (EC 1.13.11.39)
Tsukamurella paurometabola DSM 20162	fig|521096.4.peg.4006	hypothetical protein
Tsukamurella paurometabola DSM 20162	fig|521096.4.peg.4007	hypothetical protein
Tsukamurella paurometabola DSM 20162	fig|521096.4.peg.4008	Acyl-CoA dehydrogenase, short-chain specific (EC 1.3.8.1)
Tsukamurella paurometabola DSM 20162	fig|521096.4.peg.4009	PROBABLE ACYL-CoA DEHYDROGENASE FADE32 (EC 1.3.99.-)
Tsukamurella paurometabola DSM 20162	fig|521096.4.peg.4010	putative acyl-CoA dehydrogenase
Tsukamurella paurometabola DSM 20162	fig|521096.4.peg.4011	enoyl-CoA hydratase
Tsukamurella paurometabola DSM 20162	fig|521096.4.peg.4012	CoA ligase( EC:6.2.1.- )
Tsukamurella paurometabola DSM 20162	fig|521096.4.peg.4013	putative acyl-CoA dehydrogenase
Tsukamurella paurometabola DSM 20162	fig|521096.4.peg.4014	short-chain dehydrogenase/reductase SDR
Tsukamurella paurometabola DSM 20162	fig|521096.4.peg.4015	Transcriptional regulator, TetR family
Tsukamurella paurometabola DSM 20162	fig|521096.4.peg.4016	acetyl-CoA acetyltransferase
Tsukamurella paurometabola DSM 20162	fig|521096.4.peg.4017	putative two-component system response regulator
Salinispora arenicola CNS-205	fig|391037.3.peg.2759	LysR family transcriptional regulator YbhD
Salinispora arenicola CNS-205	fig|391037.3.peg.2760	RNA:NAD 2'-phosphotransferase
Salinispora arenicola CNS-205	fig|391037.3.rna.34	tRNA-Pro
Salinispora arenicola CNS-205	fig|391037.3.rna.35	tRNA-Lys
Salinispora arenicola CNS-205	fig|391037.3.peg.2761	hypothetical protein
Salinispora arenicola CNS-205	fig|391037.3.peg.2762	DNA helicase
Salinispora arenicola CNS-205	fig|391037.3.peg.2763	hypothetical protein
Salinispora arenicola CNS-205	fig|391037.3.peg.2764	Asr5365 protein
Salinispora arenicola CNS-205	fig|391037.3.peg.2765	hypothetical protein
Salinispora arenicola CNS-205	fig|391037.3.peg.2766	NADH-FMN oxidoreductase
Salinispora arenicola CNS-205	fig|391037.3.peg.2767	2,3-dihydroxybiphenyl 1,2-dioxygenase (EC 1.13.11.39)
Salinispora arenicola CNS-205	fig|391037.3.peg.2768	2-hydroxy-6-oxo-6-phenylhexa-2,4-dienoate hydrolase (EC 3.7.1.-)
Salinispora arenicola CNS-205	fig|391037.3.peg.2769	POSSIBLE OXIDOREDUCTASE (EC 1.-.-.-)
Salinispora arenicola CNS-205	fig|391037.3.peg.2770	Terminal oxygenase KshA
Salinispora arenicola CNS-205	fig|391037.3.peg.2771	hypothetical protein
Salinispora arenicola CNS-205	fig|391037.3.peg.2772	Probable phenylacetic acid degradation NADH oxidoreductase paaE (EC 1.-.-.-)
Salinispora arenicola CNS-205	fig|391037.3.peg.2773	Fumarate reductase flavoprotein subunit (EC 1.3.99.1)
Salinispora arenicola CNS-205	fig|391037.3.peg.2774	PROBABLE DEHYDROGENASE (EC 1.-.-.-)
Salinispora arenicola CNS-205	fig|391037.3.peg.2775	putative (R)-specific enoyl-CoA hydratase
Salinispora arenicola CNS-205	fig|391037.3.peg.2776	PROBABLE ACYL-CoA DEHYDROGENASE FADE29 (EC 1.3.99.-)
Salinispora arenicola CNS-205	fig|391037.3.peg.2777	Acyl-CoA dehydrogenase, short-chain specific (EC 1.3.8.1)
Salinispora arenicola CNS-205	fig|391037.3.peg.2778	Uncharacterized protein Mb1573
Nocardia farcinica IFM 10152	fig|247156.1.peg.521	POSSIBLE CONSERVED SECRETED PROTEIN
Nocardia farcinica IFM 10152	fig|247156.1.peg.522
Nocardia farcinica IFM 10152	fig|247156.1.peg.523	putative (R)-specific enoyl-CoA hydratase
Nocardia farcinica IFM 10152	fig|247156.1.peg.524	3-oxosteroid 1-dehydrogenase (EC 1.3.99.4)
Nocardia farcinica IFM 10152	fig|247156.1.peg.525	putative hydratase [EC:4.2.1.80]
Nocardia farcinica IFM 10152	fig|247156.1.peg.526	Acetaldehyde dehydrogenase, acetylating, (EC 1.2.1.10) in gene cluster for degradation of phenols, cresols, catechol
Nocardia farcinica IFM 10152	fig|247156.1.peg.527	4-hydroxy-2-oxovalerate aldolase (EC 4.1.3.39)
Nocardia farcinica IFM 10152	fig|247156.1.peg.528
Nocardia farcinica IFM 10152	fig|247156.1.peg.529
Nocardia farcinica IFM 10152	fig|247156.1.peg.530	NADH-FMN oxidoreductase
Nocardia farcinica IFM 10152	fig|247156.1.peg.531	2,3-dihydroxybiphenyl 1,2-dioxygenase (EC 1.13.11.39)
Nocardia farcinica IFM 10152	fig|247156.1.peg.532	2-hydroxy-6-oxo-6-phenylhexa-2,4-dienoate hydrolase (EC 3.7.1.-)
Nocardia farcinica IFM 10152	fig|247156.1.peg.533
Nocardia farcinica IFM 10152	fig|247156.1.peg.534	Terminal oxygenase KshA
Nocardia farcinica IFM 10152	fig|247156.1.peg.535
Nocardia farcinica IFM 10152	fig|247156.1.peg.536	putative multidrug-efflux transporter protein.
Nocardia farcinica IFM 10152	fig|247156.1.peg.537	Transcriptional regulator, MarR family
Nocardia farcinica IFM 10152	fig|247156.1.peg.538	Butyryl-CoA dehydrogenase (EC 1.3.8.1)
Nocardia farcinica IFM 10152	fig|247156.1.peg.539	Butyryl-CoA dehydrogenase (EC 1.3.8.1)
Nocardia farcinica IFM 10152	fig|247156.1.peg.540	Butyryl-CoA dehydrogenase (EC 1.3.8.1)
Nocardia farcinica IFM 10152	fig|247156.1.peg.541	putative enoyl-CoA hydratase/isomerase
Nocardia farcinica IFM 10152	fig|247156.1.peg.542	Long-chain-fatty-acid--CoA ligase (EC 6.2.1.3)
Nocardia farcinica IFM 10152	fig|247156.1.peg.543	Acyl-CoA dehydrogenase, long-chain specific, mitochondrial precursor (EC 1.3.99.13)
Mycobacterium tuberculosis H37Rv	fig|83332.1.peg.3561	PPE family protein
Mycobacterium tuberculosis H37Rv	fig|83332.1.peg.3562	Short-chain dehydrogenase/reductase SDR
Mycobacterium tuberculosis H37Rv	fig|83332.1.peg.3563	FadE30
Mycobacterium tuberculosis H37Rv	fig|83332.1.peg.3564	Long-chain fatty-acid-CoA ligase (EC 6.2.1.3), Mycobacterial subgroup FadD3
Mycobacterium tuberculosis H37Rv	fig|83332.1.peg.3565	Acyl-CoA dehydrogenase FadE31
Mycobacterium tuberculosis H37Rv	fig|83332.1.peg.3566	Acyl-CoA dehydrogenase FadE32
Mycobacterium tuberculosis H37Rv	fig|83332.1.peg.3567	Acyl-CoA dehydrogenase FadE33
Mycobacterium tuberculosis H37Rv	fig|83332.1.peg.3568	Valine--pyruvate aminotransferase (EC 2.6.1.66) ## AvtA
Mycobacterium tuberculosis H37Rv	fig|83332.1.peg.3569	N-hydroxyarylamine O-acetyltransferase (EC 2.3.1.118)
Mycobacterium tuberculosis H37Rv	fig|83332.1.peg.3570	Nitrilotriacetate monooxygenase component B (EC 1.14.13.-)
Mycobacterium tuberculosis H37Rv	fig|83332.1.peg.3571	2,3-dihydroxybiphenyl 1,2-dioxygenase (EC 1.13.11.39)
Mycobacterium tuberculosis H37Rv	fig|83332.1.peg.3572	2-hydroxy-6-oxo-6-phenylhexa-2,4-dienoate hydrolase (EC 3.7.1.-)
Mycobacterium tuberculosis H37Rv	fig|83332.1.peg.3573	Pigment production hydroxylase
Mycobacterium tuberculosis H37Rv	fig|83332.1.peg.3574	Phenylacetate-CoA oxygenase/reductase, PaaK subunit
Mycobacterium tuberculosis H37Rv	fig|83332.1.peg.3575	hypothetical protein Rv3572
Mycobacterium tuberculosis H37Rv	fig|83332.1.peg.3576	Acyl-CoA dehydrogenase FadE34
Mycobacterium tuberculosis H37Rv	fig|83332.1.peg.3577	Transcriptional regulator kstR (Rv3574), TetR family
Mycobacterium tuberculosis H37Rv	fig|83332.1.peg.3578	Transcriptional regulator, LacI family
Mycobacterium tuberculosis H37Rv	fig|83332.1.peg.3579	Lipoprotein LppH
Mycobacterium tuberculosis H37Rv	fig|83332.1.peg.3580	Zn-dependent hydrolases of the beta-lactamase fold
Mycobacterium tuberculosis H37Rv	fig|83332.1.peg.3581	Arsenic efflux pump protein
Mycobacterium tuberculosis H37Rv	fig|83332.1.peg.3582	23S rRNA (guanosine-2'-O-) -methyltransferase rlmB (EC 2.1.1.-) ## LSU rRNA Gm2251
Mycobacterium smegmatis str. MC2 155	fig|246196.1.peg.5982
Mycobacterium smegmatis str. MC2 155	fig|246196.1.peg.5983	Acetoacetyl-CoA synthetase (EC 6.2.1.16)
Mycobacterium smegmatis str. MC2 155	fig|246196.1.peg.5984	D-beta-hydroxybutyrate dehydrogenase (EC 1.1.1.30)
Mycobacterium smegmatis str. MC2 155	fig|246196.1.peg.5985	metabolite-proton symporter
Mycobacterium smegmatis str. MC2 155	fig|246196.1.peg.5986	transcriptional regulator, LysR family
Mycobacterium smegmatis str. MC2 155	fig|246196.1.peg.5987	Lysophospholipase (EC 3.1.1.5); Monoglyceride lipase (EC 3.1.1.23); putative
Mycobacterium smegmatis str. MC2 155	fig|246196.1.peg.5988	putative cytochrome P450 hydroxylase
Mycobacterium smegmatis str. MC2 155	fig|246196.1.peg.5989	Transcriptional regulator, TetR family
Mycobacterium smegmatis str. MC2 155	fig|246196.1.peg.5990	carveol dehydrogenase (fabG)
Mycobacterium smegmatis str. MC2 155	fig|246196.1.peg.5991
Mycobacterium smegmatis str. MC2 155	fig|246196.1.peg.5992
Mycobacterium smegmatis str. MC2 155	fig|246196.1.peg.5993
Mycobacterium smegmatis str. MC2 155	fig|246196.1.peg.5994	Nitrilotriacetate monooxygenase component B (EC 1.14.13.-)
Mycobacterium smegmatis str. MC2 155	fig|246196.1.peg.5995	2,3-dihydroxybiphenyl 1,2-dioxygenase (EC 1.13.11.39)
Mycobacterium smegmatis str. MC2 155	fig|246196.1.peg.5996	2-hydroxy-6-oxo-6-phenylhexa-2,4-dienoate hydrolase (EC 3.7.1.-)
Mycobacterium smegmatis str. MC2 155	fig|246196.1.peg.5997	Pigment production hydroxylase
Mycobacterium smegmatis str. MC2 155	fig|246196.1.peg.5998	Phenylacetate-CoA oxygenase/reductase, PaaK subunit
Mycobacterium smegmatis str. MC2 155	fig|246196.1.peg.5999
Mycobacterium smegmatis str. MC2 155	fig|246196.1.peg.6000
Mycobacterium smegmatis str. MC2 155	fig|246196.1.peg.6001	Acyl-CoA dehydrogenase (EC 1.3.99.-)
Mycobacterium smegmatis str. MC2 155	fig|246196.1.peg.6002	Transcriptional regulator kstR (Rv3574), TetR family
Mycobacterium smegmatis str. MC2 155	fig|246196.1.peg.6003	Trehalose-6-phosphate phosphatase (EC 3.1.3.12)
Mycobacterium smegmatis str. MC2 155	fig|246196.1.peg.6004	Transcriptional regulator, LacI family
Mycobacterium smegmatis str. MC2 155	fig|246196.1.peg.6005	Zinc ABC transporter, inner membrane permease protein ZnuB
Mycobacterium smegmatis str. MC2 155	fig|246196.1.peg.6006	Zinc ABC transporter, ATP-binding protein ZnuC
Mycobacterium smegmatis str. MC2 155	fig|246196.1.peg.6007	Zinc ABC transporter, periplasmic-binding protein ZnuA
Gordonia bronchialis DSM 43247	fig|526226.5.peg.193	Enoyl-CoA hydratase (EC 4.2.1.17)
Gordonia bronchialis DSM 43247	fig|526226.5.peg.194	4-oxalocrotonate decarboxylase( EC:4.1.1.77 )
Gordonia bronchialis DSM 43247	fig|526226.5.peg.195	Acetaldehyde dehydrogenase (acetylating)
Gordonia bronchialis DSM 43247	fig|526226.5.peg.196	4-hydroxy-2-oxovalerate aldolase (EC 4.1.3.39)
Gordonia bronchialis DSM 43247	fig|526226.5.peg.197	3-ketoacyl-CoA thiolase (EC 2.3.1.16) @ Acetyl-CoA acetyltransferase (EC 2.3.1.9)
Gordonia bronchialis DSM 43247	fig|526226.5.peg.198	Enoyl-CoA hydratase [valine degradation] (EC 4.2.1.17)
Gordonia bronchialis DSM 43247	fig|526226.5.peg.199	Putative hydroxylase
Gordonia bronchialis DSM 43247	fig|526226.5.peg.200	hypothetical protein
Gordonia bronchialis DSM 43247	fig|526226.5.peg.201	hypothetical protein
Gordonia bronchialis DSM 43247	fig|526226.5.peg.202	hypothetical protein
Gordonia bronchialis DSM 43247	fig|526226.5.peg.203	hypothetical protein
Gordonia bronchialis DSM 43247	fig|526226.5.peg.204	ketosteroid-9-alpha-hydroxylase, oxygenase( EC:1.14.13.- )
Gordonia bronchialis DSM 43247	fig|526226.5.peg.205	3-HSA hydroxylase, oxygenase
Gordonia bronchialis DSM 43247	fig|526226.5.peg.206	2,3-dihydroxybiphenyl 1,2-dioxygenase (EC 1.13.11.39)
Gordonia bronchialis DSM 43247	fig|526226.5.peg.207	putative oxidoreductase
Gordonia bronchialis DSM 43247	fig|526226.5.peg.208	hypothetical protein
Gordonia bronchialis DSM 43247	fig|526226.5.peg.209	POSSIBLE OXIDOREDUCTASE (EC 1.-.-.-)
Gordonia bronchialis DSM 43247	fig|526226.5.peg.210	hypothetical protein
Gordonia bronchialis DSM 43247	fig|526226.5.peg.211	Acyl-CoA dehydrogenase, short-chain specific (EC 1.3.8.1)
Gordonia bronchialis DSM 43247	fig|526226.5.peg.212	probable acyl-CoA dehydrogenase( EC:1.3.99.- )
Gordonia bronchialis DSM 43247	fig|526226.5.peg.213	putative acyl-CoA dehydrogenase
Gordonia bronchialis DSM 43247	fig|526226.5.peg.214	enoyl-CoA hydratase
Gordonia bronchialis DSM 43247	fig|526226.5.peg.215	hypothetical protein
Gordonia bronchialis DSM 43247	fig|526226.5.peg.216	Transcriptional regulator, IclR family
Gordonia bronchialis DSM 43247	fig|526226.5.peg.217	Sulfate adenylyltransferase subunit 2 (EC 2.7.7.4)
Gordonia bronchialis DSM 43247	fig|526226.5.peg.218	Sulfate adenylyltransferase subunit 1 (EC 2.7.7.4) / Adenylylsulfate kinase (EC 2.7.1.25)
Bradyrhizobium japonicum USDA 110	fig|224911.1.peg.5270	blr5270; hypothetical protein
Bradyrhizobium japonicum USDA 110	fig|224911.1.peg.5271	major facilitator superfamily transporter
Bradyrhizobium japonicum USDA 110	fig|224911.1.peg.5272	Arsenic efflux pump protein
Bradyrhizobium japonicum USDA 110	fig|224911.1.peg.5273	bsr5273; unknown protein
Bradyrhizobium japonicum USDA 110	fig|224911.1.peg.5274	bll5274; hypothetical protein
Bradyrhizobium japonicum USDA 110	fig|224911.1.peg.5275	Transcriptional regulator, GntR family
Bradyrhizobium japonicum USDA 110	fig|224911.1.peg.5276	Gluconate dehydratase (EC 4.2.1.39)
Bradyrhizobium japonicum USDA 110	fig|224911.1.peg.5277	5-keto-D-gluconate 5-reductase (EC 1.1.1.69)
Bradyrhizobium japonicum USDA 110	fig|224911.1.peg.5278	L-idonate 5-dehydrogenase (EC 1.1.1.264)
Bradyrhizobium japonicum USDA 110	fig|224911.1.peg.5279	bll5279; unknown protein
Bradyrhizobium japonicum USDA 110	fig|224911.1.peg.5280	two-component sensor histidine kinase
Bradyrhizobium japonicum USDA 110	fig|224911.1.peg.5281	two-component response regulator
Bradyrhizobium japonicum USDA 110	fig|224911.1.peg.5282	2,3-dihydroxybiphenyl 1,2-dioxygenase (EC 1.13.11.39)
Bradyrhizobium japonicum USDA 110	fig|224911.1.peg.5283	Mhp operon transcriptional activator
Bradyrhizobium japonicum USDA 110	fig|224911.1.peg.5284	3-(3-hydroxy-phenyl)propionate hydroxylase (EC 1.14.13.-)
Bradyrhizobium japonicum USDA 110	fig|224911.1.peg.5285	Putative fumarylacetoacetate (FAA) hydrolase
Bradyrhizobium japonicum USDA 110	fig|224911.1.peg.5286	blr5286; hypothetical protein
Bradyrhizobium japonicum USDA 110	fig|224911.1.peg.5287	bll5287; unknown protein
Bradyrhizobium japonicum USDA 110	fig|224911.1.peg.5288	Transcriptional regulator, IclR family
Bradyrhizobium japonicum USDA 110	fig|224911.1.peg.5289	blr5289; hypothetical protein
Bradyrhizobium japonicum USDA 110	fig|224911.1.peg.5290	Probable glutathione S-transferase-related transmembrane protein (EC 2.5.1.18)
Bradyrhizobium japonicum USDA 110	fig|224911.1.peg.5291	Transcriptional regulator, ArsR family
Bradyrhizobium japonicum USDA 110	fig|224911.1.peg.5292	Beta-lactamase (EC 3.5.2.6)
Bradyrhizobium japonicum USDA 110	fig|224911.1.peg.5293	bll5293; putative outer-membrane immunogenic protein precursor
Bradyrhizobium japonicum USDA 110	fig|224911.1.peg.5294	oxidoreductase

## Sheet: peg.711
2. Conseverd gene cluster centered with sequence peg.711.

## Sheet: peg.711 (function)
Function of gene cluster centered with peg.711.
				Function of gene cluster centered with peg.236.		Function of gene cluster centered with peg.236.		Function of gene cluster centered with peg.236.		Function of gene cluster centered with peg.236.		Function of gene cluster centered with peg.236.		Function of gene cluster centered with peg.236.		Function of gene cluster centered with peg.236.		Function of gene cluster centered with peg.236.		Function of gene cluster centered with peg.236.		Function of gene cluster centered with peg.236.		Function of gene cluster centered with peg.236.		Function of gene cluster centered with peg.236.		Function of gene cluster centered with peg.236.		Function of gene cluster centered with peg.236.		Function of gene cluster centered with peg.236.		Function of gene cluster centered with peg.236.		Function of gene cluster centered with peg.236.		Function of gene cluster centered with peg.236.		Function of gene cluster centered with peg.236.		Function of gene cluster centered with peg.236.		Function of gene cluster centered with peg.236.		Function of gene cluster centered with peg.236.		Function of gene cluster centered with peg.236.
Genome	ID	Function
Arthrobacter sp. YC-RL1	fig|1652545.6.peg.700	Butyryl-CoA dehydrogenase (EC 1.3.99.2)
Arthrobacter sp. YC-RL1	fig|1652545.6.peg.701	FIG00996530: hypothetical protein
Arthrobacter sp. YC-RL1	fig|1652545.6.peg.702	PhnB protein; putative DNA binding 3-demethylubiquinone-9 3-methyltransferase domain protein
Arthrobacter sp. YC-RL1	fig|1652545.6.peg.703	Putative membrane protein YeiH
Arthrobacter sp. YC-RL1	fig|1652545.6.peg.704	Transcriptional regulator, LysR family
Arthrobacter sp. YC-RL1	fig|1652545.6.peg.705	metabolite-proton symporter
Arthrobacter sp. YC-RL1	fig|1652545.6.peg.706	Transcriptional regulator, LysR family
Arthrobacter sp. YC-RL1	fig|1652545.6.peg.707	3-hydroxyisobutyrate dehydrogenase (EC 1.1.1.31)
Arthrobacter sp. YC-RL1	fig|1652545.6.peg.708	D-beta-hydroxybutyrate dehydrogenase (EC 1.1.1.30)
Arthrobacter sp. YC-RL1	fig|1652545.6.peg.709	Permeases of the major facilitator superfamily
Arthrobacter sp. YC-RL1	fig|1652545.6.peg.710	Quinate/shikimate 5-dehydrogenase I delta (EC 1.1.1.25)
Arthrobacter sp. YC-RL1	fig|1652545.6.peg.711	4-hydroxyphenylpyruvate dioxygenase (EC 1.13.11.27)
Arthrobacter sp. YC-RL1	fig|1652545.6.peg.712	Pca regulon regulatory protein PcaR
Arthrobacter sp. YC-RL1	fig|1652545.6.peg.713	Phenylacetic acid degradation protein PaaD, thioesterase
Arthrobacter sp. YC-RL1	fig|1652545.6.peg.714	Twin-arginine translocation pathway signal
Arthrobacter sp. YC-RL1	fig|1652545.6.peg.715	Aromatic-amino-acid aminotransferase (EC 2.6.1.57)
Arthrobacter sp. YC-RL1	fig|1652545.6.peg.716	DNA binding domain protein, excisionase family
Arthrobacter sp. YC-RL1	fig|1652545.6.peg.717	NADP-dependent malic enzyme (EC 1.1.1.40)
Arthrobacter sp. YC-RL1	fig|1652545.6.peg.718	hypothetical protein
Arthrobacter sp. YC-RL1	fig|1652545.6.peg.719	hypothetical protein
Arthrobacter sp. YC-RL1	fig|1652545.6.peg.720	putative hydratase
Arthrobacter sp. YC-RL1	fig|1652545.6.peg.721	D-serine/D-alanine/glycine transporter
Arthrobacter sp. YC-RL1	fig|1652545.6.peg.722	Citrate lyase beta chain (EC 4.1.3.6)
Arthrobacter sp. YC-RL1	fig|1652545.6.peg.723	Sodium/glycine symporter GlyP
Corynebacterium efficiens YS-314	fig|196164.1.peg.429	hypothetical protein
Corynebacterium efficiens YS-314	fig|196164.1.peg.2962
Corynebacterium efficiens YS-314	fig|196164.1.peg.430	Pyrroline-5-carboxylate reductase (EC 1.5.1.2)
Corynebacterium efficiens YS-314	fig|196164.1.peg.431	hypothetical protein
Corynebacterium efficiens YS-314	fig|196164.1.peg.432	hypothetical protein
Corynebacterium efficiens YS-314	fig|196164.1.peg.433	hypothetical protein
Corynebacterium efficiens YS-314	fig|196164.1.peg.434	Phosphoserine phosphatase (EC 3.1.3.3)
Corynebacterium efficiens YS-314	fig|196164.1.peg.435	Glutamyl-tRNA reductase (EC 1.2.1.70)
Corynebacterium efficiens YS-314	fig|196164.1.peg.436	Porphobilinogen deaminase (EC 2.5.1.61)
Corynebacterium efficiens YS-314	fig|196164.1.peg.437	hypothetical protein
Corynebacterium efficiens YS-314	fig|196164.1.peg.438	ThiJ/PfpI family protein
Corynebacterium efficiens YS-314	fig|196164.1.peg.439	putative transcription regulator
Corynebacterium efficiens YS-314	fig|196164.1.peg.440	putative shikimate transport protein ShiA
Corynebacterium efficiens YS-314	fig|196164.1.peg.441	4-hydroxyphenylpyruvate dioxygenase (EC 1.13.11.27)
Corynebacterium efficiens YS-314	fig|196164.1.peg.442	3-dehydroquinate dehydratase II (EC 4.2.1.10) # AroC II
Corynebacterium efficiens YS-314	fig|196164.1.peg.443	Quinate/shikimate 5-dehydrogenase I delta (EC 1.1.1.25) # AroDI delta
Corynebacterium efficiens YS-314	fig|196164.1.peg.444	Mobile element protein
Corynebacterium efficiens YS-314	fig|196164.1.peg.445	hypothetical protein
Corynebacterium efficiens YS-314	fig|196164.1.peg.446	putative ABC transporter ATP-binding protein
Corynebacterium efficiens YS-314	fig|196164.1.peg.447	putative ABC transporter permease protein
Corynebacterium efficiens YS-314	fig|196164.1.peg.448	Ferric iron ABC transporter, iron-binding protein
Corynebacterium efficiens YS-314	fig|196164.1.peg.449	hypothetical protein
Corynebacterium efficiens YS-314	fig|196164.1.peg.450	Uroporphyrinogen-III methyltransferase (EC 2.1.1.107) / Uroporphyrinogen-III synthase (EC 4.2.1.75)
Corynebacterium efficiens YS-314	fig|196164.1.peg.451	Inner membrane protein YrbG, predicted calcium/sodium:proton antiporter
Corynebacterium glutamicum ATCC 13032	fig|196627.4.peg.444	Exopolyphosphatase (EC 3.6.1.11)
Corynebacterium glutamicum ATCC 13032	fig|196627.4.peg.445	Putative membrane protein
Corynebacterium glutamicum ATCC 13032	fig|196627.4.peg.446	Pyrroline-5-carboxylate reductase (EC 1.5.1.2)
Corynebacterium glutamicum ATCC 13032	fig|196627.4.peg.447	Putative DNA-binding (excisionase) protein
Corynebacterium glutamicum ATCC 13032	fig|196627.4.peg.448	Phosphoserine phosphatase (EC 3.1.3.3)
Corynebacterium glutamicum ATCC 13032	fig|196627.4.peg.449	contains thiol-disulfide isomerase and thioredoxin domain
Corynebacterium glutamicum ATCC 13032	fig|196627.4.peg.450	Glutamyl-tRNA reductase (EC 1.2.1.70)
Corynebacterium glutamicum ATCC 13032	fig|196627.4.peg.451	Porphobilinogen deaminase (EC 2.5.1.61)
Corynebacterium glutamicum ATCC 13032	fig|196627.4.peg.452	hypothetical protein
Corynebacterium glutamicum ATCC 13032	fig|196627.4.peg.453	transcriptional regulator
Corynebacterium glutamicum ATCC 13032	fig|196627.4.peg.454	permease of the major facilitator superfamily
Corynebacterium glutamicum ATCC 13032	fig|196627.4.peg.455	4-hydroxyphenylpyruvate dioxygenase (EC 1.13.11.27)
Corynebacterium glutamicum ATCC 13032	fig|196627.4.peg.456	3-dehydroquinate dehydratase II (EC 4.2.1.10) # AroC II
Corynebacterium glutamicum ATCC 13032	fig|196627.4.peg.457	Quinate/shikimate 5-dehydrogenase I delta (EC 1.1.1.25) # AroDI delta
Corynebacterium glutamicum ATCC 13032	fig|196627.4.peg.458	hypothetical protein
Corynebacterium glutamicum ATCC 13032	fig|196627.4.peg.459	ABC-type transporter, ATPase component
Corynebacterium glutamicum ATCC 13032	fig|196627.4.peg.460	ABC-type transporter permease component
Corynebacterium glutamicum ATCC 13032	fig|196627.4.peg.461	ABC-type transporter periplasmic component
Corynebacterium glutamicum ATCC 13032	fig|196627.4.peg.462	Uroporphyrinogen-III methyltransferase (EC 2.1.1.107) / Uroporphyrinogen-III synthase (EC 4.2.1.75)
Corynebacterium glutamicum ATCC 13032	fig|196627.4.peg.463	hypothetical protein
Corynebacterium glutamicum ATCC 13032	fig|196627.4.peg.464	Porphobilinogen synthase (EC 4.2.1.24)
Corynebacterium glutamicum ATCC 13032	fig|196627.4.peg.465	hypothetical membrane protein
Corynebacterium glutamicum ATCC 13032	fig|196627.4.peg.466	hypothetical membrane protein
Brevibacterium linens BL2	fig|321955.3.peg.931	ABC transporter, transmembrane region (EC 3.6.3.27)
Brevibacterium linens BL2	fig|321955.3.peg.932	Glycosyltransferase
Brevibacterium linens BL2	fig|321955.3.peg.933	Glycosyl transferase, group 1 family protein
Brevibacterium linens BL2	fig|321955.3.peg.934	Mlr3248 protein
Brevibacterium linens BL2	fig|321955.3.peg.935	Two-component response regulator
Brevibacterium linens BL2	fig|321955.3.peg.936	Two-component sensor histidine kinase
Brevibacterium linens BL2	fig|321955.3.peg.847	syntenic homolog of Saccharomyces cerevisiae YPR104C (FHL1)
Brevibacterium linens BL2	fig|321955.3.peg.848	hypothetical membrane protein
Brevibacterium linens BL2	fig|321955.3.peg.849	Quinate/shikimate 5-dehydrogenase I delta (EC 1.1.1.25) # AroDI delta
Brevibacterium linens BL2	fig|321955.3.peg.850	3-dehydroquinate dehydratase II (EC 4.2.1.10) # AroC II
Brevibacterium linens BL2	fig|321955.3.peg.851	Transcriptional regulator, IclR family
Brevibacterium linens BL2	fig|321955.3.peg.852	hypothetical metabolite transport protein
Brevibacterium linens BL2	fig|321955.3.peg.853	4-hydroxyphenylpyruvate dioxygenase (EC 1.13.11.27)
Brevibacterium linens BL2	fig|321955.3.peg.854	hypothetical protein
Brevibacterium linens BL2	fig|321955.3.peg.855	NADP-dependent glyceraldehyde-3-phosphate dehydrogenase (EC 1.2.1.13)
Brevibacterium linens BL2	fig|321955.3.peg.856	Transcriptional regulator, AraC family
Brevibacterium linens BL2	fig|321955.3.peg.857	hypothetical protein
Brevibacterium linens BL2	fig|321955.3.peg.858	PROBABLE HYDROLASE (EC 3.-.-.-)
Brevibacterium linens BL2	fig|321955.3.peg.876	hypothetical protein
Brevibacterium linens BL2	fig|321955.3.peg.859	hypothetical protein
Brevibacterium linens BL2	fig|321955.3.peg.860	Chromate transport protein
Brevibacterium linens BL2	fig|321955.3.peg.861	Two-component system, regulatory protein
Brevibacterium linens BL2	fig|321955.3.peg.862	putative two component system histidine kinase
Nakamurella multipartita DSM 44233	fig|479431.5.peg.1822	4-hydroxy-2-oxovalerate aldolase (EC 4.1.3.39)
Nakamurella multipartita DSM 44233	fig|479431.5.peg.1823	Acetaldehyde dehydrogenase (acetylating)
Nakamurella multipartita DSM 44233	fig|479431.5.peg.1824	Transcriptional regulator, IclR family
Nakamurella multipartita DSM 44233	fig|479431.5.peg.1825	hypothetical protein
Nakamurella multipartita DSM 44233	fig|479431.5.peg.1826	4-oxalocrotonate decarboxylase (EC 4.1.1.77)
Nakamurella multipartita DSM 44233	fig|479431.5.peg.1827	regulatory protein, LuxR
Nakamurella multipartita DSM 44233	fig|479431.5.peg.1828	transcriptional regulator LysR family protein
Nakamurella multipartita DSM 44233	fig|479431.5.peg.1829	Transcriptional regulator, IclR family
Nakamurella multipartita DSM 44233	fig|479431.5.peg.1830	Polyhydroxyalkanoic acid synthase
Nakamurella multipartita DSM 44233	fig|479431.5.peg.1831	4-hydroxyphenylpyruvate dioxygenase (EC 1.13.11.27)
Nakamurella multipartita DSM 44233	fig|479431.5.peg.1832	hypothetical protein
Nakamurella multipartita DSM 44233	fig|479431.5.peg.1833	possible dehydrogenase
Nakamurella multipartita DSM 44233	fig|479431.5.peg.1834	Xylose isomerase domain protein TIM barrel
Nakamurella multipartita DSM 44233	fig|479431.5.peg.1835	hypothetical protein
Nakamurella multipartita DSM 44233	fig|479431.5.peg.1836	Mobile element protein
Nakamurella multipartita DSM 44233	fig|479431.5.peg.1837	Glucose-fructose oxidoreductase (EC 1.1.99.28)
Nakamurella multipartita DSM 44233	fig|479431.5.peg.1838	3-dehydroquinate dehydratase II (EC 4.2.1.10) # AroC II
Nakamurella multipartita DSM 44233	fig|479431.5.peg.1839	major facilitator superfamily MFS_1
Nakamurella multipartita DSM 44233	fig|479431.5.peg.1840	hypothetical metabolite transport protein
Nakamurella multipartita DSM 44233	fig|479431.5.peg.1841	hypothetical protein
Nakamurella multipartita DSM 44233	fig|479431.5.peg.1842	hypothetical protein
Nakamurella multipartita DSM 44233	fig|479431.5.peg.1843	Shikimate 5-dehydrogenase I alpha (EC 1.1.1.25) # AroDI alpha
Nakamurella multipartita DSM 44233	fig|479431.5.peg.1844	hypothetical protein
Stackebrandtia nassauensis DSM 44728	fig|446470.4.peg.364	hypothetical protein
Stackebrandtia nassauensis DSM 44728	fig|446470.4.peg.365	hypothetical protein
Stackebrandtia nassauensis DSM 44728	fig|446470.4.peg.366	tetracycline repressor protein
Stackebrandtia nassauensis DSM 44728	fig|446470.4.peg.367	Daunorubicin resistance ABC transporter, ATP-binding protein
Stackebrandtia nassauensis DSM 44728	fig|446470.4.peg.368	ABC transporter, permease protein
Stackebrandtia nassauensis DSM 44728	fig|446470.4.peg.369	GCN5-related N-acetyltransferase
Stackebrandtia nassauensis DSM 44728	fig|446470.4.peg.370	voltage-gated sodium channel subunit
Stackebrandtia nassauensis DSM 44728	fig|446470.4.peg.371	hypothetical protein
Stackebrandtia nassauensis DSM 44728	fig|446470.4.peg.372	hypothetical protein
Stackebrandtia nassauensis DSM 44728	fig|446470.4.peg.373	UPF0246 protein YaaA
Stackebrandtia nassauensis DSM 44728	fig|446470.4.peg.374	MerR-family transcriptional regulator
Stackebrandtia nassauensis DSM 44728	fig|446470.4.peg.375	hypothetical protein
Stackebrandtia nassauensis DSM 44728	fig|446470.4.peg.376	hypothetical protein
Stackebrandtia nassauensis DSM 44728	fig|446470.4.peg.377	4-hydroxyphenylpyruvate dioxygenase (EC 1.13.11.27)
Stackebrandtia nassauensis DSM 44728	fig|446470.4.peg.378	Shikimate 5-dehydrogenase (EC 1.1.1.25)
Stackebrandtia nassauensis DSM 44728	fig|446470.4.peg.379	Transcriptional regulator, TetR family
Stackebrandtia nassauensis DSM 44728	fig|446470.4.peg.380	shikimate transporter, MFS family
Stackebrandtia nassauensis DSM 44728	fig|446470.4.peg.381	hypothetical protein
Stackebrandtia nassauensis DSM 44728	fig|446470.4.rna.6	tRNA-His-GTG
Stackebrandtia nassauensis DSM 44728	fig|446470.4.peg.382	Peptidoglycan-binding domain 1 protein
Stackebrandtia nassauensis DSM 44728	fig|446470.4.peg.383	hypothetical protein
Stackebrandtia nassauensis DSM 44728	fig|446470.4.peg.384	hypothetical protein
Stackebrandtia nassauensis DSM 44728	fig|446470.4.peg.385	hypothetical protein
Stackebrandtia nassauensis DSM 44728	fig|446470.4.peg.386	hypothetical protein
Stackebrandtia nassauensis DSM 44728	fig|446470.4.peg.387	hypothetical protein
Pseudomonas fluorescens SBW25	fig|216595.1.peg.1068	ABC exporter for hemopore HasA, membrane fusion protein (MFP) family component HasE
Pseudomonas fluorescens SBW25	fig|216595.1.peg.1069	ABC exporter for hemopore HasA, ATP-binding component HasD
Pseudomonas fluorescens SBW25	fig|216595.1.peg.7496	Hemophore HasA
Pseudomonas fluorescens SBW25	fig|216595.1.peg.1071	Hemophore HasA outer membrane receptor HasR / Iron siderophore receptor protein
Pseudomonas fluorescens SBW25	fig|216595.1.peg.1372	Iron siderophore sensor protein
Pseudomonas fluorescens SBW25	fig|216595.1.peg.7497	FIG006045: Sigma factor, ECF subfamily
Pseudomonas fluorescens SBW25	fig|216595.1.peg.1370	3-dehydroquinate dehydratase II (EC 4.2.1.10) # AroC II
Pseudomonas fluorescens SBW25	fig|216595.1.peg.7576	Quinate/shikimate 5-dehydrogenase I delta (EC 1.1.1.25) # AroDI delta
Pseudomonas fluorescens SBW25	fig|216595.1.peg.7498	Transcriptional regulator, TetR family
Pseudomonas fluorescens SBW25	fig|216595.1.peg.7499	4-hydroxyphenylpyruvate dioxygenase (EC 1.13.11.27)
Pseudomonas fluorescens SBW25	fig|216595.1.peg.2635	Major facilitator family transporter
Pseudomonas fluorescens SBW25	fig|216595.1.peg.2634	Permease of the drug/metabolite transporter (DMT) superfamily
Pseudomonas fluorescens SBW25	fig|216595.1.peg.7500
Pseudomonas fluorescens SBW25	fig|216595.1.peg.2632
Pseudomonas fluorescens SBW25	fig|216595.1.peg.2631	YpfJ protein, zinc metalloprotease superfamily
Pseudomonas fluorescens SBW25	fig|216595.1.peg.2630	putative exported protein
Pseudomonas fluorescens SBW25	fig|216595.1.peg.7174	hydrolase, haloacid dehalogenase-like family
Pseudomonas fluorescens SBW25	fig|216595.1.peg.7175	Acyl-CoA thioesterase II (EC 3.1.2.-)
Pseudomonas fluorescens SBW25	fig|216595.1.peg.2639	Acetyltransferase, GNAT family
Pseudomonas fluorescens SBW25	fig|216595.1.peg.7176	Deacetylase
Burkholderia ambifaria AMMD	fig|339670.3.peg.4575	Phosphonoacetate hydrolase (EC 3.11.1.2)
Burkholderia ambifaria AMMD	fig|339670.3.peg.4576	ABC-type spermidine/putrescine transport system, permease component II
Burkholderia ambifaria AMMD	fig|339670.3.peg.4577	ABC-type sulfate transport system, permease component
Burkholderia ambifaria AMMD	fig|339670.3.peg.4578	hypothetical protein
Burkholderia ambifaria AMMD	fig|339670.3.peg.4580	Ferric iron ABC transporter, iron-binding protein
Burkholderia ambifaria AMMD	fig|339670.3.peg.4581	2-aminoethylphosphonate:pyruvate aminotransferase (EC 2.6.1.37)
Burkholderia ambifaria AMMD	fig|339670.3.peg.4582	D-glucarate permease
Burkholderia ambifaria AMMD	fig|339670.3.peg.4583	Quinate/shikimate 5-dehydrogenase I delta (EC 1.1.1.25) # AroDI delta
Burkholderia ambifaria AMMD	fig|339670.3.peg.4584	3-dehydroquinate dehydratase II (EC 4.2.1.10) # AroC II
Burkholderia ambifaria AMMD	fig|339670.3.peg.4585	4-hydroxyphenylpyruvate dioxygenase (EC 1.13.11.27)
Burkholderia ambifaria AMMD	fig|339670.3.peg.4586	hypothetical protein
Burkholderia ambifaria AMMD	fig|339670.3.peg.4587	Transcriptional regulator, AraC family
Burkholderia ambifaria AMMD	fig|339670.3.peg.4590	hypothetical protein
Burkholderia ambifaria AMMD	fig|339670.3.peg.4591	Permeases of the major facilitator superfamily
Burkholderia ambifaria AMMD	fig|339670.3.peg.4592	putative membrane protein
Burkholderia ambifaria AMMD	fig|339670.3.peg.4593	RbsD/FucU transport protein family
Burkholderia ambifaria AMMD	fig|339670.3.peg.4594	hypothetical protein
Burkholderia ambifaria AMMD	fig|339670.3.peg.4595	conserved hypothetical protein
Burkholderia ambifaria AMMD	fig|339670.3.peg.4596	D-galactarate dehydratase (EC 4.2.1.42)
Burkholderia ambifaria AMMD	fig|339670.3.peg.4597	5-dehydro-4-deoxyglucarate dehydratase (EC 4.2.1.41)
Burkholderia ambifaria AMMD	fig|339670.3.peg.4598	hypothetical protein
Rhodococcus jostii RHA1	fig|101510.15.peg.1381	Methylmalonate-semialdehyde dehydrogenase [inositol] (EC 1.2.1.27)
Rhodococcus jostii RHA1	fig|101510.15.peg.1382	NADH dehydrogenase (EC 1.6.99.3)
Rhodococcus jostii RHA1	fig|101510.15.peg.1383	glucokinase, transcriptional regulator( EC:2.7.1.2 )
Rhodococcus jostii RHA1	fig|101510.15.peg.1384	hypothetical protein
Rhodococcus jostii RHA1	fig|101510.15.peg.1385	sugar transporter( EC:1.3.1.74 )
Rhodococcus jostii RHA1	fig|101510.15.peg.1386	periplasmic binding protein/LacI transcriptional regulator
Rhodococcus jostii RHA1	fig|101510.15.peg.1387	Inosose dehydratase (EC 4.2.1.44)
Rhodococcus jostii RHA1	fig|101510.15.peg.1388	phytanoyl-CoA dioxygenase
Rhodococcus jostii RHA1	fig|101510.15.peg.1389	regulatory protein, LacI
Rhodococcus jostii RHA1	fig|101510.15.peg.1390	possible peptidase of M23/37 family
Rhodococcus jostii RHA1	fig|101510.15.peg.1391	4-hydroxyphenylpyruvate dioxygenase (EC 1.13.11.27)
Rhodococcus jostii RHA1	fig|101510.15.peg.1392	3-dehydroquinate dehydratase II (EC 4.2.1.10) # AroC II
Rhodococcus jostii RHA1	fig|101510.15.peg.1393	ATP-dependent Clp protease ATP-binding subunit ClpX
Rhodococcus jostii RHA1	fig|101510.15.peg.1394	ATP-dependent Clp protease proteolytic subunit (EC 3.4.21.92)
Rhodococcus jostii RHA1	fig|101510.15.peg.1395	ATP-dependent Clp protease proteolytic subunit (EC 3.4.21.92)
Rhodococcus jostii RHA1	fig|101510.15.peg.1396	Cell division trigger factor (EC 5.2.1.8)
Rhodococcus jostii RHA1	fig|101510.15.rna.10	tRNA-Pro-TGG
Rhodococcus jostii RHA1	fig|101510.15.rna.11	tRNA-Gly-TCC
Rhodococcus jostii RHA1	fig|101510.15.peg.1397	hypothetical protein
Rhodococcus jostii RHA1	fig|101510.15.peg.1398	Formamidopyrimidine-DNA glycosylase (EC 3.2.2.23)
Rhodococcus jostii RHA1	fig|101510.15.peg.1399	Ribose 5-phosphate isomerase B (EC 5.3.1.6) / Galactose 6-phosphate isomerase
Rhodococcus jostii RHA1	fig|101510.15.peg.1400	possible peptidase
Rhodococcus jostii RHA1	fig|101510.15.peg.1401	hypothetical protein
Rhodococcus jostii RHA1	fig|101510.15.peg.1402	Anthranilate dioxygenase reductase
Rhodococcus jostii RHA1	fig|101510.15.peg.1403	Membrane alanine aminopeptidase N (EC 3.4.11.2)
Azotobacter vinelandii	fig|354.1.peg.1214	O-methyltransferase (EC 2.1.1.-)
Azotobacter vinelandii	fig|354.1.peg.1215	Dienelactone hydrolase family
Azotobacter vinelandii	fig|354.1.peg.1216	Permeases of the major facilitator superfamily
Azotobacter vinelandii	fig|354.1.peg.1217	Transcriptional regulator
Azotobacter vinelandii	fig|354.1.peg.1218	Transcriptional regulator
Azotobacter vinelandii	fig|354.1.peg.1219	Transcriptional regulator
Azotobacter vinelandii	fig|354.1.peg.1220	Aldo-keto reductase
Azotobacter vinelandii	fig|354.1.peg.1221	Aldo-keto reductase
Azotobacter vinelandii	fig|354.1.peg.1222	Transcriptional regulator
Azotobacter vinelandii	fig|354.1.rna.006	tRNA-Gly-CCC
Azotobacter vinelandii	fig|354.1.peg.1223	3-dehydroquinate dehydratase II (EC 4.2.1.10) # AroC II
Azotobacter vinelandii	fig|354.1.peg.1224	Quinate/shikimate 5-dehydrogenase I delta (EC 1.1.1.25) # AroDI delta
Azotobacter vinelandii	fig|354.1.peg.1225	Transcriptional regulator, TetR family
Azotobacter vinelandii	fig|354.1.peg.1226	4-hydroxyphenylpyruvate dioxygenase (EC 1.13.11.27)
Azotobacter vinelandii	fig|354.1.peg.1227	probable porin
Azotobacter vinelandii	fig|354.1.peg.1228	benzoate-specific porin
Azotobacter vinelandii	fig|354.1.peg.1229	oxidoreductase, aldo/keto reductase family
Azotobacter vinelandii	fig|354.1.peg.1230	Permeases of the drug/metabolite transporter (DMT) superfamily
Azotobacter vinelandii	fig|354.1.peg.1231	4-carboxymuconolactone decarboxylase (EC 4.1.1.44)
Azotobacter vinelandii	fig|354.1.peg.1232	Beta-ketoadipate enol-lactone hydrolase (EC 3.1.1.24)
Azotobacter vinelandii	fig|354.1.peg.1233	3-carboxy-cis,cis-muconate cycloisomerase (EC 5.5.1.2)
Azotobacter vinelandii	fig|354.1.peg.1234	Beta-ketoadipyl CoA thiolase (EC 2.3.1.-)
Azotobacter vinelandii	fig|354.1.peg.1235	3-oxoadipate CoA-transferase subunit B (EC 2.8.3.6); Glutaconate CoA-transferase subunit B (EC 2.8.3.12)
Burkholderia xenovorans LB400	fig|36873.1.peg.8559	Leucine-responsive regulatory protein, regulator for leucine (or lrp) regulon and high-affinity branched-chain amino acid transport system
Burkholderia xenovorans LB400	fig|36873.1.peg.8560	Permeases of the major facilitator superfamily
Burkholderia xenovorans LB400	fig|36873.1.peg.8561
Burkholderia xenovorans LB400	fig|36873.1.peg.8562	1-pyrroline-4-hydroxy-2-carboxylate deaminase (EC 3.5.4.22) # predicted
Burkholderia xenovorans LB400	fig|36873.1.peg.8563	4-hydroxyproline epimerase (EC 5.1.1.8)
Burkholderia xenovorans LB400	fig|36873.1.peg.8564	D-amino-acid oxidase (EC 1.4.3.3)
Burkholderia xenovorans LB400	fig|36873.1.peg.8766	Opine oxidase subunit C
Burkholderia xenovorans LB400	fig|36873.1.peg.8565	Putative oxidoreductase in 4-hydroxyproline catabolic gene cluster
Burkholderia xenovorans LB400	fig|36873.1.peg.8566	Transcriptional regulator, AraC family
Burkholderia xenovorans LB400	fig|36873.1.peg.8567
Burkholderia xenovorans LB400	fig|36873.1.peg.8568	Ribonucleoside-diphosphate reductase alpha chain (EC 1.17.4.1)
Burkholderia xenovorans LB400	fig|36873.1.peg.8569
Burkholderia xenovorans LB400	fig|36873.1.peg.8570	4-hydroxyphenylpyruvate dioxygenase (EC 1.13.11.27)
Burkholderia xenovorans LB400	fig|36873.1.peg.8571	3-dehydroquinate dehydratase II (EC 4.2.1.10) # AroC II
Burkholderia xenovorans LB400	fig|36873.1.peg.8572	Quinate/shikimate 5-dehydrogenase I delta (EC 1.1.1.25) # AroDI delta
Burkholderia xenovorans LB400	fig|36873.1.peg.8573	Probable glucarate transporter
Burkholderia xenovorans LB400	fig|36873.1.peg.8574	Transcriptional regulator, TetR family
Burkholderia xenovorans LB400	fig|36873.1.peg.8575	Putative oxidoreductase
Burkholderia xenovorans LB400	fig|36873.1.peg.8576	Probable transmembrane protein
Burkholderia xenovorans LB400	fig|36873.1.peg.8577	RNA polymerase sigma factor
Burkholderia xenovorans LB400	fig|36873.1.peg.8578	Membrane carboxypeptidase (penicillin-binding protein)
Burkholderia xenovorans LB400	fig|36873.1.peg.8579	Transcriptional regulator FrcR for fructose utilization, ROK family
Polaromonas sp. JS666	fig|296591.1.peg.1086	RNA polymerase sigma-54 factor RpoN
Polaromonas sp. JS666	fig|296591.1.peg.1087	ABC transporter ATP-binding protein
Polaromonas sp. JS666	fig|296591.1.peg.1088	Periplasmic thiol:disulfide interchange protein DsbA
Polaromonas sp. JS666	fig|296591.1.peg.1089	Probable cell division ftsn transmembrane protein
Polaromonas sp. JS666	fig|296591.1.peg.1090	Arginyl-tRNA synthetase (EC 6.1.1.19)
Polaromonas sp. JS666	fig|296591.1.peg.1091	Chromosome initiation inhibitor
Polaromonas sp. JS666	fig|296591.1.peg.1092	Transporter, LysE family
Polaromonas sp. JS666	fig|296591.1.peg.1093	Transcriptional regulator
Polaromonas sp. JS666	fig|296591.1.peg.1094	Putative phosphatase YieH
Polaromonas sp. JS666	fig|296591.1.peg.1095
Polaromonas sp. JS666	fig|296591.1.peg.1096
Polaromonas sp. JS666	fig|296591.1.peg.1097	Shikimate 5-dehydrogenase I alpha (EC 1.1.1.25) # AroDI alpha
Polaromonas sp. JS666	fig|296591.1.peg.1098	4-hydroxyphenylpyruvate dioxygenase (EC 1.13.11.27)
Polaromonas sp. JS666	fig|296591.1.peg.1099	3-dehydroquinate dehydratase II (EC 4.2.1.10) # AroC II
Polaromonas sp. JS666	fig|296591.1.peg.1100	probable oxidoreductase
Polaromonas sp. JS666	fig|296591.1.peg.1101	TRAP-type C4-dicarboxylate transport system, periplasmic component
Polaromonas sp. JS666	fig|296591.1.peg.1102	TRAP-type C4-dicarboxylate transport system, large permease component
Polaromonas sp. JS666	fig|296591.1.peg.1103	TRAP-type C4-dicarboxylate transport system, small permease component
Polaromonas sp. JS666	fig|296591.1.peg.1104	Transcriptional regulator, TetR family
Polaromonas sp. JS666	fig|296591.1.peg.1105	Shikimate 5-dehydrogenase I alpha (EC 1.1.1.25) # AroDI alpha
Polaromonas sp. JS666	fig|296591.1.peg.1106	CAIB/BAIF family protein
Polaromonas sp. JS666	fig|296591.1.peg.1107	MaoC protein
Polaromonas sp. JS666	fig|296591.1.peg.1108	Glyoxalase family protein
Polaromonas sp. JS666	fig|296591.1.peg.1109	2-dehydropantoate 2-reductase (EC 1.1.1.169)
Polaromonas sp. JS666	fig|296591.1.peg.1110	LysR-family transcriptional regulator
Polaromonas sp. JS666	fig|296591.1.peg.1111
Agrobacterium tumefaciens str. C58	fig|176299.3.peg.4269	High-affinity branched-chain amino acid transport system permease protein LivH (TC 3.A.1.4.1)
Agrobacterium tumefaciens str. C58	fig|176299.3.peg.4270	Amino acid ABC transporter, periplasmic amino-acid binding protein
Agrobacterium tumefaciens str. C58	fig|176299.3.peg.4271	hypothetical protein
Agrobacterium tumefaciens str. C58	fig|176299.3.peg.4272	Transcriptional regulator, AraC family
Agrobacterium tumefaciens str. C58	fig|176299.3.peg.4273	hypothetical protein
Agrobacterium tumefaciens str. C58	fig|176299.3.peg.4274	Oligopeptide ABC transporter
Agrobacterium tumefaciens str. C58	fig|176299.3.peg.4275	Dipeptide transport system permease protein DppB (TC 3.A.1.5.2)
Agrobacterium tumefaciens str. C58	fig|176299.3.peg.4346	Dipeptide-binding ABC transporter, periplasmic substrate-binding component (TC 3.A.1.5.2)
Agrobacterium tumefaciens str. C58	fig|176299.3.peg.4347	Dipeptide transport ATP-binding protein DppD (TC 3.A.1.5.2)
Agrobacterium tumefaciens str. C58	fig|176299.3.peg.4348	hypothetical protein
Agrobacterium tumefaciens str. C58	fig|176299.3.peg.4349	Arginase/agmatinase/formimionoglutamate hydrolase
Agrobacterium tumefaciens str. C58	fig|176299.3.peg.4350	4-hydroxyphenylpyruvate dioxygenase (EC 1.13.11.27)
Agrobacterium tumefaciens str. C58	fig|176299.3.peg.4351	Transcriptional regulator, TetR family
Agrobacterium tumefaciens str. C58	fig|176299.3.peg.4352	3-dehydroquinate dehydratase II (EC 4.2.1.10) # AroC II
Agrobacterium tumefaciens str. C58	fig|176299.3.peg.4353	Quinate/shikimate 5-dehydrogenase I delta (EC 1.1.1.25) # AroDI delta
Agrobacterium tumefaciens str. C58	fig|176299.3.peg.4354	ABC transporter ATP-binding protein
Agrobacterium tumefaciens str. C58	fig|176299.3.peg.4355	ABC transporter substrate-binding protein
Agrobacterium tumefaciens str. C58	fig|176299.3.peg.4356	ABC transporter substrate-binding protein
Agrobacterium tumefaciens str. C58	fig|176299.3.peg.4357	ABC transporter permease protein
Agrobacterium tumefaciens str. C58	fig|176299.3.peg.4358	ABC transporter permease protein
Agrobacterium tumefaciens str. C58	fig|176299.3.peg.4359	3-carboxy-cis,cis-muconate cycloisomerase (EC 5.5.1.2)
Agrobacterium tumefaciens str. C58	fig|176299.3.peg.4360	Protocatechuate 3,4-dioxygenase alpha chain (EC 1.13.11.3)
Agrobacterium tumefaciens str. C58	fig|176299.3.peg.4361	Protocatechuate 3,4-dioxygenase beta chain (EC 1.13.11.3)
Agrobacterium tumefaciens str. C58	fig|176299.3.peg.4362	4-carboxymuconolactone decarboxylase (EC 4.1.1.44)
Agrobacterium tumefaciens str. C58	fig|176299.3.peg.4363	Beta-ketoadipate enol-lactone hydrolase (EC 3.1.1.24)
Agrobacterium tumefaciens str. C58	fig|176299.3.peg.4364	Pca operon transcriptional activator PcaQ
Pseudomonas aeruginosa PAO1	fig|208964.1.peg.234	Transcriptional regulator, LysR family
Pseudomonas aeruginosa PAO1	fig|208964.1.peg.235	Nucleoside-binding outer membrane protein
Pseudomonas aeruginosa PAO1	fig|208964.1.peg.236	4-hydroxybenzoate transporter
Pseudomonas aeruginosa PAO1	fig|208964.1.peg.237	Pca regulon regulatory protein PcaR
Pseudomonas aeruginosa PAO1	fig|208964.1.peg.238	probable oxidoreductase
Pseudomonas aeruginosa PAO1	fig|208964.1.peg.239	Sugar phosphate isomerases/epimerases
Pseudomonas aeruginosa PAO1	fig|208964.1.peg.240	Permeases of the drug/metabolite transporter (DMT) superfamily
Pseudomonas aeruginosa PAO1	fig|208964.1.peg.241	PhaK-like protein
Pseudomonas aeruginosa PAO1	fig|208964.1.peg.242	Major facilitator family transporter
Pseudomonas aeruginosa PAO1	fig|208964.1.peg.243	4-hydroxyphenylpyruvate dioxygenase (EC 1.13.11.27)
Pseudomonas aeruginosa PAO1	fig|208964.1.peg.244	Transcriptional regulator, TetR family
Pseudomonas aeruginosa PAO1	fig|208964.1.peg.245	Quinate/shikimate 5-dehydrogenase I delta (EC 1.1.1.25) # AroDI delta
Pseudomonas aeruginosa PAO1	fig|208964.1.peg.246	3-dehydroquinate dehydratase II (EC 4.2.1.10) # AroC II
Pseudomonas aeruginosa PAO1	fig|208964.1.peg.247	probable MFS transporter
Pseudomonas aeruginosa PAO1	fig|208964.1.peg.248	P-hydroxybenzoate hydroxylase (EC 1.14.13.2)
Pseudomonas aeruginosa PAO1	fig|208964.1.opr.81	putative protein binding site upstream pobA
Pseudomonas aeruginosa PAO1	fig|208964.1.prm.61	pobA promoter
Pseudomonas aeruginosa PAO1	fig|208964.1.peg.249	Transcriptional regulator PobR, AraC family
Pseudomonas aeruginosa PAO1	fig|208964.1.peg.250	probable acetyltransferase
Pseudomonas aeruginosa PAO1	fig|208964.1.peg.251	CBS domain protein
Pseudomonas aeruginosa PAO1	fig|208964.1.peg.252	hypothetical protein
Pseudomonas aeruginosa PAO1	fig|208964.1.peg.253	hypothetical protein
Pseudomonas aeruginosa PAO1	fig|208964.1.peg.254	Virulence associated transcriptional regulator hudR (PA0253)
Pseudomonas aeruginosa PAO1	fig|208964.1.peg.255	Virulence associated gene hudA (PA0254), similar to UbiD
Pseudomonas aeruginosa PAO1	fig|208964.1.peg.256	Protein of unknown function DUF1275
Roseovarius sp. 217	fig|314264.3.peg.2180	Sarcosine dehydrogenase (EC 1.5.99.1)
Roseovarius sp. 217	fig|314264.3.peg.2181	Alcohol dehydrogenase (EC 1.1.1.1)
Roseovarius sp. 217	fig|314264.3.peg.2182	Homocysteine S-methyltransferase (EC 2.1.1.10)
Roseovarius sp. 217	fig|314264.3.peg.2183	Sarcosine dehydrogenase (EC 1.5.99.1)
Roseovarius sp. 217	fig|314264.3.peg.2184	Ribosomal large subunit pseudouridine synthase A (EC 4.2.1.70)
Roseovarius sp. 217	fig|314264.3.peg.2185	3-carboxy-cis,cis-muconate cycloisomerase (EC 5.5.1.2)
Roseovarius sp. 217	fig|314264.3.peg.2186	Beta-ketoadipate enol-lactone hydrolase (EC 3.1.1.24)
Roseovarius sp. 217	fig|314264.3.peg.2187	Transposase
Roseovarius sp. 217	fig|314264.3.peg.2188	Protocatechuate 3,4-dioxygenase alpha chain (EC 1.13.11.3)
Roseovarius sp. 217	fig|314264.3.peg.2189	Protocatechuate 3,4-dioxygenase beta chain (EC 1.13.11.3)
Roseovarius sp. 217	fig|314264.3.peg.2190	4-carboxymuconolactone decarboxylase (EC 4.1.1.44)
Roseovarius sp. 217	fig|314264.3.peg.2191	4-hydroxyphenylpyruvate dioxygenase (EC 1.13.11.27)
Roseovarius sp. 217	fig|314264.3.peg.2193	Quinate/shikimate 5-dehydrogenase I delta (EC 1.1.1.25) # AroDI delta
Roseovarius sp. 217	fig|314264.3.peg.2194	Tricarboxylate transport membrane protein TctA
Roseovarius sp. 217	fig|314264.3.peg.2195	Tricarboxylate transport protein TctB
Roseovarius sp. 217	fig|314264.3.peg.2196	Tricarboxylate transport protein TctC
Roseovarius sp. 217	fig|314264.3.peg.2197	Transcriptional regulator, TetR family
Roseovarius sp. 217	fig|314264.3.peg.2198	Hydrogenase maturation factor
Roseovarius sp. 217	fig|314264.3.peg.2199	hypothetical protein
Roseovarius sp. 217	fig|314264.3.peg.2200	Phospholipase D/Transphosphatidylase
Roseovarius sp. 217	fig|314264.3.peg.2201	transport protein
Roseovarius sp. 217	fig|314264.3.peg.2202	hypothetical protein
Roseovarius sp. 217	fig|314264.3.peg.2203	Nitrogen fixation regulatory protein
Roseovarius sp. 217	fig|314264.3.peg.2204	hypothetical protein
Roseovarius sp. 217	fig|314264.3.peg.2205	hypothetical protein
Roseovarius sp. 217	fig|314264.3.peg.2206	hypothetical protein
Gordonia bronchialis DSM 43247	fig|526226.5.peg.491	Alanyl-tRNA synthetase (EC 6.1.1.7)
Gordonia bronchialis DSM 43247	fig|526226.5.peg.492	Putative Holliday junction resolvase YggF
Gordonia bronchialis DSM 43247	fig|526226.5.peg.493	FIG004453: protein YceG like
Gordonia bronchialis DSM 43247	fig|526226.5.peg.494	Shikimate 5-dehydrogenase I alpha (EC 1.1.1.25) # AroDI alpha
Gordonia bronchialis DSM 43247	fig|526226.5.peg.495	hypothetical protein
Gordonia bronchialis DSM 43247	fig|526226.5.peg.496	Chorismate synthase (EC 4.2.3.5) # AroG
Gordonia bronchialis DSM 43247	fig|526226.5.peg.497	Shikimate kinase I (EC 2.7.1.71) # AroE I
Gordonia bronchialis DSM 43247	fig|526226.5.peg.498	3-dehydroquinate synthase (EC 4.2.3.4) # AroB
Gordonia bronchialis DSM 43247	fig|526226.5.peg.499	hypothetical protein
Gordonia bronchialis DSM 43247	fig|526226.5.peg.500	major facilitator superfamily MFS_1
Gordonia bronchialis DSM 43247	fig|526226.5.peg.501	hypothetical protein
Gordonia bronchialis DSM 43247	fig|526226.5.peg.502	4-hydroxyphenylpyruvate dioxygenase (EC 1.13.11.27)
Gordonia bronchialis DSM 43247	fig|526226.5.peg.503	hypothetical protein
Gordonia bronchialis DSM 43247	fig|526226.5.peg.504	Aminopeptidase YpdF (MP-, MA-, MS-, AP-, NP- specific)
Gordonia bronchialis DSM 43247	fig|526226.5.peg.505	Translation elongation factor P
Gordonia bronchialis DSM 43247	fig|526226.5.peg.506	Transcription termination protein NusB
Gordonia bronchialis DSM 43247	fig|526226.5.peg.507	Uracil phosphoribosyltransferase (EC 2.4.2.9) / Pyrimidine operon regulatory protein PyrR
Gordonia bronchialis DSM 43247	fig|526226.5.peg.508	Aspartate carbamoyltransferase (EC 2.1.3.2)
Gordonia bronchialis DSM 43247	fig|526226.5.peg.509	Dihydroorotase (EC 3.5.2.3) # frameshift
Gordonia bronchialis DSM 43247	fig|526226.5.peg.510	Dihydroorotase (EC 3.5.2.3) # frameshift
Gordonia bronchialis DSM 43247	fig|526226.5.peg.511	FIG024784: Integral membrane protein related to pyrimidine synthesis
Gordonia bronchialis DSM 43247	fig|526226.5.peg.512	Carbamoyl-phosphate synthase small chain (EC 6.3.5.5)
Gordonia bronchialis DSM 43247	fig|526226.5.peg.513	Carbamoyl-phosphate synthase large chain (EC 6.3.5.5)
Gordonia bronchialis DSM 43247	fig|526226.5.peg.514	Orotidine 5'-phosphate decarboxylase (EC 4.1.1.23)
Gordonia bronchialis DSM 43247	fig|526226.5.peg.515	nitrate/nitrite response regulator protein NarL
[truncated: 2,500 more columns]

## Sheet: peg.2285
3. Conseverd gene cluster centered with sequence peg.2285.

## Sheet: peg.2285(function)
Function of gene cluster centered with peg.2285.
Genome	ID	Function
Arthrobacter sp. YC-RL1	fig|1652545.6.peg.2276	Hydrolase, alpha/beta hydrolase fold family
Arthrobacter sp. YC-RL1	fig|1652545.6.peg.2277	hypothetical protein
Arthrobacter sp. YC-RL1	fig|1652545.6.peg.2278	putative transcriptional regulator, XRE family
Arthrobacter sp. YC-RL1	fig|1652545.6.peg.2279	Dihydroxy-acid dehydratase (EC 4.2.1.9)
Arthrobacter sp. YC-RL1	fig|1652545.6.peg.2280	hypothetical protein
Arthrobacter sp. YC-RL1	fig|1652545.6.peg.2281	hypothetical protein
Arthrobacter sp. YC-RL1	fig|1652545.6.peg.2282	5-carboxymethyl-2-hydroxymuconate delta-isomerase (EC 5.3.3.10)
Arthrobacter sp. YC-RL1	fig|1652545.6.peg.2283	predicted biotin regulatory protein BioR (GntR family)
Arthrobacter sp. YC-RL1	fig|1652545.6.peg.2284	5-carboxymethyl-2-hydroxymuconate semialdehyde dehydrogenase (EC 1.2.1.60)
Arthrobacter sp. YC-RL1	fig|1652545.6.peg.2285	Catechol 2,3-dioxygenase (EC 1.13.11.2)
Arthrobacter sp. YC-RL1	fig|1652545.6.peg.2286	hypothetical protein
Arthrobacter sp. YC-RL1	fig|1652545.6.peg.2287	Guanosine-3',5'-bis(Diphosphate) 3'-pyrophosphohydrolase (EC 3.1.7.2)
Arthrobacter sp. YC-RL1	fig|1652545.6.peg.2288	Phosphoribosyl transferase domain protein
Arthrobacter sp. YC-RL1	fig|1652545.6.peg.2289	ABC transporter ATP-binding protein
Arthrobacter sp. YC-RL1	fig|1652545.6.peg.2290	Fatty acid desaturase (EC 1.14.19.3)
Arthrobacter sp. YC-RL1	fig|1652545.6.peg.2291	hypothetical protein
Arthrobacter sp. YC-RL1	fig|1652545.6.peg.2292	putative transmembrane efflux protein
Arthrobacter sp. YC-RL1	fig|1652545.6.peg.2293	Transcriptional regulator, TetR family
Arthrobacter sp. YC-RL1	fig|1652545.6.peg.2294	hypothetical protein
Arthrobacter sp. YC-RL1	fig|1652545.6.peg.2295	Maltose/maltodextrin ABC transporter, permease protein MalG
Arthrobacter sp. YC-RL1	fig|1652545.6.peg.2296	Maltose/maltodextrin ABC transporter, permease protein MalF
Arthrobacter sp. YC-RL1	fig|1652545.6.peg.2297	Maltose/maltodextrin ABC transporter, substrate binding periplasmic protein MalE
Kocuria rhizophila DC2201	fig|378753.3.peg.2186	hypothetical protein
Kocuria rhizophila DC2201	fig|378753.3.peg.2187	hypothetical protein
Kocuria rhizophila DC2201	fig|378753.3.peg.2188	hypothetical protein
Kocuria rhizophila DC2201	fig|378753.3.peg.2189	putative oxidoreductase
Kocuria rhizophila DC2201	fig|378753.3.peg.2190	putative enoyl-CoA hydratase/isomerase family protein
Kocuria rhizophila DC2201	fig|378753.3.peg.2191	hypothetical protein
Kocuria rhizophila DC2201	fig|378753.3.peg.2192	hypothetical protein
Kocuria rhizophila DC2201	fig|378753.3.peg.2193	putative hydrolase
Kocuria rhizophila DC2201	fig|378753.3.peg.2194	2,4-dihydroxyhept-2-ene-1,7-dioic acid aldolase (EC 4.1.2.-)
Kocuria rhizophila DC2201	fig|378753.3.peg.2195	2-oxo-hepta-3-ene-1,7-dioic acid hydratase (EC 4.2.-.-)
Kocuria rhizophila DC2201	fig|378753.3.peg.2196	putative 3,4-dihydroxyphenylacetate 2,3-dioxygenase
Kocuria rhizophila DC2201	fig|378753.3.peg.2197	5-carboxymethyl-2-hydroxymuconate semialdehyde dehydrogenase (EC 1.2.1.60)
Kocuria rhizophila DC2201	fig|378753.3.peg.2198	GntR family transcriptional regulator
Kocuria rhizophila DC2201	fig|378753.3.peg.2199	5-oxopent-3-ene-1,2,5-tricarboxylate decarboxylase( EC:4.1.1.68 )
Kocuria rhizophila DC2201	fig|378753.3.peg.2200	hypothetical protein
Kocuria rhizophila DC2201	fig|378753.3.peg.2201	putative phenol 2-monooxygenase
Kocuria rhizophila DC2201	fig|378753.3.peg.2202	Encapsulating protein for a DyP-type peroxidase or ferritin-like protein oligomers
Kocuria rhizophila DC2201	fig|378753.3.peg.2203	Predicted dye-decolorizing peroxidase (DyP), encapsulated subgroup
Kocuria rhizophila DC2201	fig|378753.3.peg.2204	Ethidium bromide-methyl viologen resistance protein EmrE
Kocuria rhizophila DC2201	fig|378753.3.peg.2205	Ethidium bromide-methyl viologen resistance protein EmrE
Kocuria rhizophila DC2201	fig|378753.3.peg.2206	Transcriptional regulator, TetR family
Kocuria rhizophila DC2201	fig|378753.3.peg.2207	Transposase
Kocuria rhizophila DC2201	fig|378753.3.peg.2208	putative 2-nitropropane dioxygenase
Nocardia farcinica IFM 10152	fig|247156.1.peg.2718	maltose phosphorylase (EC 2.4.1.8)
Nocardia farcinica IFM 10152	fig|247156.1.peg.2719	POSSIBLE MOLYBDOPTERIN BIOSYNTHESIS PROTEIN MOEY
Nocardia farcinica IFM 10152	fig|247156.1.peg.2720	Transcriptional regulator, ArsR family
Nocardia farcinica IFM 10152	fig|247156.1.peg.2721	probable NreB protein
Nocardia farcinica IFM 10152	fig|247156.1.peg.2722	Putative RNA polymerase sigma factor
Nocardia farcinica IFM 10152	fig|247156.1.peg.2723	oxidoreductase, short-chain dehydrogenase/reductase family
Nocardia farcinica IFM 10152	fig|247156.1.peg.2724	SAM-dependent methyltransferases
Nocardia farcinica IFM 10152	fig|247156.1.peg.2725	Succinate-semialdehyde dehydrogenase [NAD(P)+] (EC 1.2.1.16)
Nocardia farcinica IFM 10152	fig|247156.1.peg.2726	2,4-dihydroxyhept-2-ene-1,7-dioic acid aldolase (EC 4.1.2.-)
Nocardia farcinica IFM 10152	fig|247156.1.peg.2727	2-oxo-hepta-3-ene-1,7-dioic acid hydratase (EC 4.2.-.-)
Nocardia farcinica IFM 10152	fig|247156.1.peg.2728	Catechol 2,3-dioxygenase (EC 1.13.11.2)
Nocardia farcinica IFM 10152	fig|247156.1.peg.2729	5-carboxymethyl-2-hydroxymuconate semialdehyde dehydrogenase (EC 1.2.1.60)
Nocardia farcinica IFM 10152	fig|247156.1.peg.2730	Transcriptional regulator, GntR family
Nocardia farcinica IFM 10152	fig|247156.1.peg.2731	5-carboxymethyl-2-hydroxymuconate delta-isomerase (EC 5.3.3.10)
Nocardia farcinica IFM 10152	fig|247156.1.peg.2732	Permeases of the major facilitator superfamily
Nocardia farcinica IFM 10152	fig|247156.1.peg.2733
Nocardia farcinica IFM 10152	fig|247156.1.peg.2734	Transcriptional regulator, IclR family
Nocardia farcinica IFM 10152	fig|247156.1.peg.2735	Transcriptional regulator, AraC family
Nocardia farcinica IFM 10152	fig|247156.1.peg.2736	aldehyde dehydrogenase family protein
Nocardia farcinica IFM 10152	fig|247156.1.peg.2737	Choline dehydrogenase (EC 1.1.99.1)
Brevibacterium linens BL2	fig|321955.3.peg.3084	hypothetical protein
Brevibacterium linens BL2	fig|321955.3.peg.3085	Uridine kinase (EC 2.7.1.48)
Brevibacterium linens BL2	fig|321955.3.peg.3086	hypothetical protein
Brevibacterium linens BL2	fig|321955.3.peg.3087	hypothetical protein
Brevibacterium linens BL2	fig|321955.3.peg.3088	hypothetical protein
Brevibacterium linens BL2	fig|321955.3.peg.3089	2-polyprenyl-6-methoxyphenol hydroxylase and related FAD-dependent oxidoreductases
Brevibacterium linens BL2	fig|321955.3.peg.3090	Transporter, MFS superfamily
Brevibacterium linens BL2	fig|321955.3.peg.3091	2-keto-4-pentenoate hydratase/2-oxohepta-3-ene-1,7-dioic acid hydratase (catechol pathway)
Brevibacterium linens BL2	fig|321955.3.peg.3092	Transcriptional regulator, GntR family
Brevibacterium linens BL2	fig|321955.3.peg.3093	5-carboxymethyl-2-hydroxymuconate semialdehyde dehydrogenase (EC 1.2.1.60)
Brevibacterium linens BL2	fig|321955.3.peg.3094	homoprotocatechuate 2,3-dioxygenase
Brevibacterium linens BL2	fig|321955.3.peg.3095	2-oxo-hepta-3-ene-1,7-dioic acid hydratase (EC 4.2.-.-)
Brevibacterium linens BL2	fig|321955.3.peg.3096	Putative 2,4-dihydroxyhept-2-ene-1,7-dioic acid aldolase
Brevibacterium linens BL2	fig|321955.3.peg.3097	hypothetical protein
Brevibacterium linens BL2	fig|321955.3.peg.3098	Putative merR-family transcriptional regulatory protein
Brevibacterium linens BL2	fig|321955.3.peg.3099	UL36 very large tegument protein
Brevibacterium linens BL2	fig|321955.3.peg.3100	putative membrane protein
Brevibacterium linens BL2	fig|321955.3.peg.3101	putative serine protease
Brevibacterium linens BL2	fig|321955.3.peg.3102	Membrane protein
Brevibacterium linens BL2	fig|321955.3.peg.3103	Response regulator receiver:Transcriptional regulatory protein, C- terminal
Brevibacterium linens BL2	fig|321955.3.peg.3104	Uracil phosphoribosyltransferase (EC 2.4.2.9)
Brevibacterium linens BL2	fig|321955.3.peg.3105	hypothetical protein
Serratia marcescens Db11	fig|615.1.peg.4194	L-fuconate dehydratase (EC 4.2.1.68)
Serratia marcescens Db11	fig|615.1.peg.4195	2,4-diketo-3-deoxy-L-fuconate hydrolase
Serratia marcescens Db11	fig|615.1.peg.4196	2-keto-3-deoxy-L-fuconate dehydrogenase
Serratia marcescens Db11	fig|615.1.peg.4198
Serratia marcescens Db11	fig|615.1.peg.4199	Transcriptional regulator, GntR family
Serratia marcescens Db11	fig|615.1.peg.4200	Penicillin-binding protein AmpH
Serratia marcescens Db11	fig|615.1.peg.4202	4-hydroxyphenylacetate 3-monooxygenase, reductase component (EC 1.6.8.-)
Serratia marcescens Db11	fig|615.1.peg.4203	4-hydroxyphenylacetate 3-monooxygenase (EC 1.14.13.3)
Serratia marcescens Db11	fig|615.1.peg.4204	Transcriptional activator of 4-hydroxyphenylacetate 3-monooxygenase operon, XylS/AraC family
Serratia marcescens Db11	fig|615.1.peg.4206	4-hydroxyphenylacetate symporter, major facilitator superfamily (MFS)
Serratia marcescens Db11	fig|615.1.peg.4207	2,4-dihydroxyhept-2-ene-1,7-dioic acid aldolase (EC 4.1.2.-)
Serratia marcescens Db11	fig|615.1.peg.4208	2-oxo-hepta-3-ene-1,7-dioic acid hydratase (EC 4.2.-.-)
Serratia marcescens Db11	fig|615.1.peg.4209	5-carboxymethyl-2-hydroxymuconate delta-isomerase (EC 5.3.3.10)
Serratia marcescens Db11	fig|615.1.peg.4210	3,4-dihydroxyphenylacetate 2,3-dioxygenase (EC 1.13.11.15)
Serratia marcescens Db11	fig|615.1.peg.4211	5-carboxymethyl-2-hydroxymuconate semialdehyde dehydrogenase (EC 1.2.1.60)
Serratia marcescens Db11	fig|615.1.peg.4212	5-carboxymethyl-2-oxo-hex-3- ene-1,7-dioate decarboxylase (EC 4.1.1.68) / 2-hydroxyhepta-2,4-diene-1,7-dioate isomerase (EC 5.3.3.-) # C-terminal subunit HpaG2
Serratia marcescens Db11	fig|615.1.peg.4213	5-carboxymethyl-2-oxo-hex-3- ene-1,7-dioate decarboxylase (EC 4.1.1.68) / 2-hydroxyhepta-2,4-diene-1,7-dioate isomerase (EC 5.3.3.-) # N-terminal subunit HpaG1
Serratia marcescens Db11	fig|615.1.peg.4214
Serratia marcescens Db11	fig|615.1.peg.4215	Homoprotocatechuate degradative operon repressor
Serratia marcescens Db11	fig|615.1.peg.4217	Dehydrogenases with different specificities (related to short-chain alcohol dehydrogenases)
Serratia marcescens Db11	fig|615.1.peg.4218	MoaF protein precursor
Serratia marcescens Db11	fig|615.1.peg.4219	MoaE protein
Serratia marcescens Db11	fig|615.1.peg.4221	Putative cytoplasmic protein
Serratia marcescens Db11	fig|615.1.peg.4222	Amino acid permease
Serratia marcescens Db11	fig|615.1.peg.4224	Transcriptional regulator
Serratia marcescens Db11	fig|615.1.peg.4225	Arylsulfatase (EC 3.1.6.1)
Beutenbergia caverna cavernae DSM 12333	fig|471853.4.peg.1227	hypothetical protein
Beutenbergia caverna cavernae DSM 12333	fig|471853.4.peg.1228	two component transcriptional regulator, winged helix family
Beutenbergia caverna cavernae DSM 12333	fig|471853.4.peg.1229	hypothetical protein
Beutenbergia caverna cavernae DSM 12333	fig|471853.4.peg.1230	two-component response regulator
Beutenbergia caverna cavernae DSM 12333	fig|471853.4.peg.1231	two-component hybrid sensor and regulator
Beutenbergia caverna cavernae DSM 12333	fig|471853.4.peg.1232	Pyruvoyl-dependent arginine decarboxylase (EC 4.1.1.19)
Beutenbergia caverna cavernae DSM 12333	fig|471853.4.peg.1233	hypothetical protein
Beutenbergia caverna cavernae DSM 12333	fig|471853.4.peg.1234	Mannose-6-phosphate isomerase (EC 5.3.1.8)
Beutenbergia caverna cavernae DSM 12333	fig|471853.4.peg.1235	major facilitator superfamily MFS_1
Beutenbergia caverna cavernae DSM 12333	fig|471853.4.peg.1236	hypothetical protein
Beutenbergia caverna cavernae DSM 12333	fig|471853.4.peg.1237	hypothetical protein
Beutenbergia caverna cavernae DSM 12333	fig|471853.4.peg.1238	Xanthine/uracil/thiamine/ascorbate permease family protein
Beutenbergia caverna cavernae DSM 12333	fig|471853.4.peg.1239	putative 3,4-dihydroxyphenylacetate 2,3-dioxygenase
Beutenbergia caverna cavernae DSM 12333	fig|471853.4.peg.1240	5-carboxymethyl-2-hydroxymuconate semialdehyde dehydrogenase (EC 1.2.1.60)
Beutenbergia caverna cavernae DSM 12333	fig|471853.4.peg.1241	4-hydroxy-tetrahydrodipicolinate synthase (EC 4.3.3.7)
Beutenbergia caverna cavernae DSM 12333	fig|471853.4.peg.1242	5-carboxymethyl-2-hydroxymuconate delta-isomerase (EC 5.3.3.10)
Beutenbergia caverna cavernae DSM 12333	fig|471853.4.peg.1243	4-hydroxyphenylacetate 3-monooxygenase (EC 1.14.13.3)
Beutenbergia caverna cavernae DSM 12333	fig|471853.4.peg.1244	flavin reductase-like, FMN-binding protein
Beutenbergia caverna cavernae DSM 12333	fig|471853.4.peg.1245	Transcriptional regulator, IclR family
Beutenbergia caverna cavernae DSM 12333	fig|471853.4.peg.1246	TPP-requiring enzyme co-localized with fatty acid metabolic genes
Beutenbergia caverna cavernae DSM 12333	fig|471853.4.peg.1247	Transcriptional regulator, MarR family
Beutenbergia caverna cavernae DSM 12333	fig|471853.4.peg.1248	putative MFS permease
Beutenbergia caverna cavernae DSM 12333	fig|471853.4.peg.1249	hypothetical protein
Beutenbergia caverna cavernae DSM 12333	fig|471853.4.peg.1250	hypothetical protein
Renibacterium salmoninarum ATCC 33209	fig|288705.3.peg.1542	putative ADP-ribosylglycohydrolase
Renibacterium salmoninarum ATCC 33209	fig|288705.3.peg.1543	hypothetical protein
Renibacterium salmoninarum ATCC 33209	fig|288705.3.peg.1544	Aquaporin Z
Renibacterium salmoninarum ATCC 33209	fig|288705.3.peg.1545	DNA double-strand break repair Rad50 ATPase
Renibacterium salmoninarum ATCC 33209	fig|288705.3.peg.1546	DNA double-strand break repair protein Mre11
Renibacterium salmoninarum ATCC 33209	fig|288705.3.peg.1547	transporter, MFS superfamily
Renibacterium salmoninarum ATCC 33209	fig|288705.3.peg.1548	phenol 2-monooxygenase small subunit( EC:1.14.13.7 )
Renibacterium salmoninarum ATCC 33209	fig|288705.3.peg.1549	4-hydroxyphenylacetate 3-monooxygenase (EC 1.14.13.3)
Renibacterium salmoninarum ATCC 33209	fig|288705.3.peg.1550	4-hydroxyphenylacetate 3-monooxygenase, oxygenase subunit
Renibacterium salmoninarum ATCC 33209	fig|288705.3.peg.1551	acetyltransferase, gnat family
Renibacterium salmoninarum ATCC 33209	fig|288705.3.peg.1552	General substrate transporter
Renibacterium salmoninarum ATCC 33209	fig|288705.3.peg.1553	Chain D, Crystal Structure Of Homoprotocatechuate 2,3-Dioxygenase From Brevibacterium Fuscum
Renibacterium salmoninarum ATCC 33209	fig|288705.3.peg.1554	3,4-dihydroxyphenylacetate 2,3-dioxygenase( EC:1.13.11.15 )
Renibacterium salmoninarum ATCC 33209	fig|288705.3.peg.1555	5-carboxymethyl-2-hydroxymuconate semialdehyde dehydrogenase (EC 1.2.1.60)
Renibacterium salmoninarum ATCC 33209	fig|288705.3.peg.1556	4-hydroxy-tetrahydrodipicolinate synthase (EC 4.3.3.7)
Renibacterium salmoninarum ATCC 33209	fig|288705.3.peg.1557	Transcriptional regulator, GntR family
Renibacterium salmoninarum ATCC 33209	fig|288705.3.peg.1558	5-carboxymethyl-2-hydroxymuconate delta-isomerase (EC 5.3.3.10)
Renibacterium salmoninarum ATCC 33209	fig|288705.3.peg.1559	serine/threonine protein kinase
Renibacterium salmoninarum ATCC 33209	fig|288705.3.peg.1560	putative hydrolase protein
Renibacterium salmoninarum ATCC 33209	fig|288705.3.peg.1561	biotin/lipoyl attachment domain-containing protein
Renibacterium salmoninarum ATCC 33209	fig|288705.3.peg.1562	branched-chain alpha keto acid dehydrogenase E1 beta subunit
Renibacterium salmoninarum ATCC 33209	fig|288705.3.peg.1563	Pyruvate dehydrogenase (acetyl-transferring)( EC:1.2.4.1 )
Renibacterium salmoninarum ATCC 33209	fig|288705.3.peg.1564	amino acid transporter
Renibacterium salmoninarum ATCC 33209	fig|288705.3.peg.1565	Transcriptional regulator, AsnC family # frameshift
Renibacterium salmoninarum ATCC 33209	fig|288705.3.peg.1566	Transcriptional regulator, AsnC family # frameshift
Geobacillus kaustophilus HTA426	fig|235909.3.peg.3018	Thioredoxin reductase (EC 1.8.1.9)
Geobacillus kaustophilus HTA426	fig|235909.3.peg.3019	NADH-FMN oxidoreductase
Geobacillus kaustophilus HTA426	fig|235909.3.peg.3020	Branched-chain amino acid transport ATP-binding protein LivF (TC 3.A.1.4.1)
Geobacillus kaustophilus HTA426	fig|235909.3.peg.3021	Branched-chain amino acid transport ATP-binding protein LivG (TC 3.A.1.4.1)
Geobacillus kaustophilus HTA426	fig|235909.3.peg.3095	Branched-chain amino acid transport system permease protein LivM (TC 3.A.1.4.1)
Geobacillus kaustophilus HTA426	fig|235909.3.peg.3096	High-affinity branched-chain amino acid transport system permease protein LivH (TC 3.A.1.4.1)
Geobacillus kaustophilus HTA426	fig|235909.3.peg.3097	Branched-chain amino acid ABC transporter, amino acid-binding protein (TC 3.A.1.4.1)
Geobacillus kaustophilus HTA426	fig|235909.3.peg.3098	Transcriptional regulator, GntR family
Geobacillus kaustophilus HTA426	fig|235909.3.peg.3099	5-carboxymethyl-2-hydroxymuconate semialdehyde dehydrogenase (EC 1.2.1.60)
Geobacillus kaustophilus HTA426	fig|235909.3.peg.3100	5-carboxymethyl-2-hydroxymuconate delta-isomerase (EC 5.3.3.10)
Geobacillus kaustophilus HTA426	fig|235909.3.peg.3101	5-carboxymethyl-2-oxo-hex-3- ene-1,7-dioate decarboxylase (EC 4.1.1.68) / 2-hydroxyhepta-2,4-diene-1,7-dioate isomerase (EC 5.3.3.-) # N-terminal subunit HpaG1
Geobacillus kaustophilus HTA426	fig|235909.3.peg.3102	5-carboxymethyl-2-oxo-hex-3- ene-1,7-dioate decarboxylase (EC 4.1.1.68) / 2-hydroxyhepta-2,4-diene-1,7-dioate isomerase (EC 5.3.3.-) # C-terminal subunit HpaG2
Geobacillus kaustophilus HTA426	fig|235909.3.peg.3103	Dihydrodipicolinate synthase family
Geobacillus kaustophilus HTA426	fig|235909.3.peg.3104	3,4-dihydroxyphenylacetate 2,3-dioxygenase (EC 1.13.11.15)
Geobacillus kaustophilus HTA426	fig|235909.3.peg.3105	4-hydroxyphenylacetate 3-monooxygenase (EC 1.14.13.3)
Geobacillus kaustophilus HTA426	fig|235909.3.peg.3106	Transcriptional regulator, LysR family
Geobacillus kaustophilus HTA426	fig|235909.3.peg.3107	Manganese catalase (EC 1.11.1.6)
Geobacillus kaustophilus HTA426	fig|235909.3.peg.3108	hypothetical protein
Geobacillus kaustophilus HTA426	fig|235909.3.peg.3109	Uncharacterized iron-regulated membrane protein; Iron-uptake factor PiuB
Geobacillus kaustophilus HTA426	fig|235909.3.peg.3110	hypothetical protein
Geobacillus kaustophilus HTA426	fig|235909.3.peg.3111	hypothetical protein
Geobacillus kaustophilus HTA426	fig|235909.3.peg.3112	INTEGRAL MEMBRANE PROTEIN (Rhomboid family)
Geobacillus kaustophilus HTA426	fig|235909.3.peg.3113	expressed protein
Geobacillus kaustophilus HTA426	fig|235909.3.rna.161	Transfer-messenger RNA (tmRNA) involved in trans-translation
Geobacillus kaustophilus HTA426	fig|235909.3.peg.3114	tmRNA-binding protein SmpB
Geobacillus kaustophilus HTA426	fig|235909.3.peg.3115	3'-to-5' exoribonuclease RNase R
Roseobacter sp. MED193	fig|314262.3.peg.382	Spermidine Putrescine ABC transporter permease component potC (TC_3.A.1.11.1)
Roseobacter sp. MED193	fig|314262.3.peg.383	Spermidine Putrescine ABC transporter permease component PotB (TC 3.A.1.11.1)
Roseobacter sp. MED193	fig|314262.3.peg.384	Putrescine transport ATP-binding protein PotA (TC 3.A.1.11.1)
Roseobacter sp. MED193	fig|314262.3.peg.385	ABC transporter, periplasmic spermidine putrescine-binding protein PotD (TC 3.A.1.11.1)
Roseobacter sp. MED193	fig|314262.3.peg.386	Integral membrane protein
Roseobacter sp. MED193	fig|314262.3.peg.387	Sodium-dependent phosphate transporter
Roseobacter sp. MED193	fig|314262.3.peg.388	Transcriptional regulator
Roseobacter sp. MED193	fig|314262.3.peg.389	Phosphonate monoester hydrolase
Roseobacter sp. MED193	fig|314262.3.peg.390	D-glycerate 2-kinase (EC 2.7.1.-)
Roseobacter sp. MED193	fig|314262.3.peg.391	Homoprotocatechuate degradative operon repressor
Roseobacter sp. MED193	fig|314262.3.peg.392	3,4-dihydroxyphenylacetate 2,3-dioxygenase HpaD (EC 1.13.11.2)
Roseobacter sp. MED193	fig|314262.3.peg.393	Aromatic-L-amino-acid decarboxylase (EC 4.1.1.28)
Roseobacter sp. MED193	fig|314262.3.peg.394	ABC transporter substrate-binding protein
Roseobacter sp. MED193	fig|314262.3.peg.395	ABC transporter ATP-binding protein
Roseobacter sp. MED193	fig|314262.3.peg.396	ABC transporter ATP-binding protein
Roseobacter sp. MED193	fig|314262.3.peg.397	High-affinity branched-chain amino acid transport system permease protein LivH (TC 3.A.1.4.1)
Roseobacter sp. MED193	fig|314262.3.peg.398	ABC transporter permease protein
Roseobacter sp. MED193	fig|314262.3.peg.399	hypothetical protein
Roseobacter sp. MED193	fig|314262.3.peg.400	hypothetical protein
Roseobacter sp. MED193	fig|314262.3.peg.401	hypothetical protein
Roseobacter sp. MED193	fig|314262.3.peg.402	Aspartate-semialdehyde dehydrogenase (EC 1.2.1.11)
Roseobacter sp. MED193	fig|314262.3.peg.403	membrane protein
Alicyclobacillus acidocaldarius subsp. acidocaldarius DSM 446	fig|521098.4.peg.701	N-acetylmuramoyl-L-alanine amidase, family 4
Alicyclobacillus acidocaldarius subsp. acidocaldarius DSM 446	fig|521098.4.peg.702	oxidoreductase (short chain dehydrogenase/reductase family)
Alicyclobacillus acidocaldarius subsp. acidocaldarius DSM 446	fig|521098.4.peg.703	hypothetical protein
Alicyclobacillus acidocaldarius subsp. acidocaldarius DSM 446	fig|521098.4.peg.704	Thermostable beta-glucosidase B (EC 3.2.1.21) (Gentiobiase) (Cellobiase) (Beta-D-glucoside glucohydrolase)
Alicyclobacillus acidocaldarius subsp. acidocaldarius DSM 446	fig|521098.4.peg.705	hypothetical protein
Alicyclobacillus acidocaldarius subsp. acidocaldarius DSM 446	fig|521098.4.peg.706	hypothetical protein
Alicyclobacillus acidocaldarius subsp. acidocaldarius DSM 446	fig|521098.4.peg.707	Sugar transport related protein
Alicyclobacillus acidocaldarius subsp. acidocaldarius DSM 446	fig|521098.4.peg.708	Transcriptional regulator, GntR family
Alicyclobacillus acidocaldarius subsp. acidocaldarius DSM 446	fig|521098.4.peg.709	2-hydroxyhepta-2,4-diene-1,7-dioate isomerase/5-carboxymethyl-2-oxo-hex-3-ene-1,7-dioate decarboxylase
Alicyclobacillus acidocaldarius subsp. acidocaldarius DSM 446	fig|521098.4.peg.710	5-carboxymethyl-2-hydroxymuconate semialdehyde dehydrogenase (EC 1.2.1.60)
Alicyclobacillus acidocaldarius subsp. acidocaldarius DSM 446	fig|521098.4.peg.711	4-hydroxyphenylacetate 3-monooxygenase (EC 1.14.13.3)
Alicyclobacillus acidocaldarius subsp. acidocaldarius DSM 446	fig|521098.4.peg.712	3,4-dihydroxyphenylacetate 2,3-dioxygenase (EC 1.13.11.15)
Alicyclobacillus acidocaldarius subsp. acidocaldarius DSM 446	fig|521098.4.peg.713	Dihydrodipicolinate synthase family
Alicyclobacillus acidocaldarius subsp. acidocaldarius DSM 446	fig|521098.4.peg.714	Catalase (EC 1.11.1.6)
Alicyclobacillus acidocaldarius subsp. acidocaldarius DSM 446	fig|521098.4.peg.715	hypothetical protein
Alicyclobacillus acidocaldarius subsp. acidocaldarius DSM 446	fig|521098.4.peg.716	membrane protein
Alicyclobacillus acidocaldarius subsp. acidocaldarius DSM 446	fig|521098.4.peg.717	hypothetical protein
Alicyclobacillus acidocaldarius subsp. acidocaldarius DSM 446	fig|521098.4.peg.718	hypothetical protein
Alicyclobacillus acidocaldarius subsp. acidocaldarius DSM 446	fig|521098.4.peg.719	CcdC protein
Alicyclobacillus acidocaldarius subsp. acidocaldarius DSM 446	fig|521098.4.peg.720	D-alanyl-D-alanine carboxypeptidase
Alicyclobacillus acidocaldarius subsp. acidocaldarius DSM 446	fig|521098.4.peg.721	Multimodular transpeptidase-transglycosylase (EC 2.4.1.129) (EC 3.4.-.-)
Alicyclobacillus acidocaldarius subsp. acidocaldarius DSM 446	fig|521098.4.peg.722	Mannose-1-phosphate guanylyltransferase (GDP) (EC 2.7.7.22) / Mannose-6-phosphate isomerase (EC 5.3.1.8)
Mesorhizobium sp. BNC1	fig|266779.1.peg.2077	ABC-type branched-chain amino acid transport systems, ATPase component
Mesorhizobium sp. BNC1	fig|266779.1.peg.2078	ABC-type branched-chain amino acid transport systems, ATPase component
Mesorhizobium sp. BNC1	fig|266779.1.peg.2079	ABC-type branched-chain amino acid transport system, permease component
Mesorhizobium sp. BNC1	fig|266779.1.peg.2080	Branched-chain amino acid ABC-type transport system, permease components
Mesorhizobium sp. BNC1	fig|266779.1.peg.2081	ABC-type branched-chain amino acid transport systems, periplasmic component
Mesorhizobium sp. BNC1	fig|266779.1.peg.2082	Zn-dependent hydrolases, including glyoxylases
Mesorhizobium sp. BNC1	fig|266779.1.peg.2083	Predicted DNA-binding protein with the Helix-hairpin-helix motif
Mesorhizobium sp. BNC1	fig|266779.1.peg.2084	Domain often clustered or fused with uracil-DNA glycosylase / Uracil-DNA glycosylase, putative family 6
Mesorhizobium sp. BNC1	fig|266779.1.peg.2085	2,4-dihydroxyhept-2-ene-1,7-dioic acid aldolase (EC 4.1.2.-)
Mesorhizobium sp. BNC1	fig|266779.1.peg.2086	2-keto-4-pentenoate hydratase (EC 4.2.1.80)
Mesorhizobium sp. BNC1	fig|266779.1.peg.2087	2-keto-4-pentenoate hydratase/2-oxohepta-3-ene-1,7-dioic acid hydratase (catechol pathway)
Mesorhizobium sp. BNC1	fig|266779.1.peg.2088	homoprotocatechuate 2,3-dioxygenase
Mesorhizobium sp. BNC1	fig|266779.1.peg.2089	5-carboxymethyl-2-hydroxymuconate semialdehyde dehydrogenase (EC 1.2.1.60)
Mesorhizobium sp. BNC1	fig|266779.1.peg.2090	5-carboxymethyl-2-hydroxymuconate delta-isomerase (EC 5.3.3.10)
Mesorhizobium sp. BNC1	fig|266779.1.peg.2091	Tricarboxylate transport protein TctC
Mesorhizobium sp. BNC1	fig|266779.1.peg.2092	Tricarboxylate transport protein TctB
Mesorhizobium sp. BNC1	fig|266779.1.peg.2093	Tricarboxylate transport membrane protein TctA
Mesorhizobium sp. BNC1	fig|266779.1.peg.2094	2-methylcitrate dehydratase 2
Mesorhizobium sp. BNC1	fig|266779.1.peg.2095	Methylisocitrate lyase (EC 4.1.3.30)
Mesorhizobium sp. BNC1	fig|266779.1.peg.2096	Transcriptional regulator associated with Tricarboxylic transport
Mesorhizobium sp. BNC1	fig|266779.1.peg.2097	Ribose 5-phosphate isomerase B (EC 5.3.1.6)
Mesorhizobium sp. BNC1	fig|266779.1.peg.2098	2-hydroxy-3-oxopropionate reductase (EC 1.1.1.60)
Mesorhizobium sp. BNC1	fig|266779.1.peg.2099	TRAP-type C4-dicarboxylate transport system, small permease component
Mesorhizobium sp. BNC1	fig|266779.1.peg.2100	TRAP-type C4-dicarboxylate transport system, large permease component
Oceanobacillus iheyensis HTE831	fig|221109.1.peg.2861	Extracellular ribonuclease Bsn
Oceanobacillus iheyensis HTE831	fig|221109.1.rna.148	Glycine riboswitch
Oceanobacillus iheyensis HTE831	fig|221109.1.peg.2862	Fructose-1,6-bisphosphatase, Bacillus type (EC 3.1.3.11)
Oceanobacillus iheyensis HTE831	fig|221109.1.peg.2863	TRAP dicarboxylate transporter, DctM subunit, unknown substrate 3
Oceanobacillus iheyensis HTE831	fig|221109.1.peg.2864	TRAP dicarboxylate transporter, DctQ subunit, unknown substrate 3
Oceanobacillus iheyensis HTE831	fig|221109.1.peg.2865	TRAP transporter solute receptor, unknown substrate 3
Oceanobacillus iheyensis HTE831	fig|221109.1.peg.2866	Succinate-semialdehyde dehydrogenase [NAD(P)+] (EC 1.2.1.16)
Oceanobacillus iheyensis HTE831	fig|221109.1.peg.2867	5-carboxymethyl-2-hydroxymuconate delta-isomerase (EC 5.3.3.10)
Oceanobacillus iheyensis HTE831	fig|221109.1.peg.2868	5-carboxymethyl-2-oxo-hex-3- ene-1,7-dioate decarboxylase (EC 4.1.1.68) / 2-hydroxyhepta-2,4-diene-1,7-dioate isomerase (EC 5.3.3.-) # N-terminal subunit HpaG1
Oceanobacillus iheyensis HTE831	fig|221109.1.peg.2869	5-carboxymethyl-2-oxo-hex-3- ene-1,7-dioate decarboxylase (EC 4.1.1.68) / 2-hydroxyhepta-2,4-diene-1,7-dioate isomerase (EC 5.3.3.-) # C-terminal subunit HpaG2
Oceanobacillus iheyensis HTE831	fig|221109.1.peg.2870	Dihydrodipicolinate synthase family
Oceanobacillus iheyensis HTE831	fig|221109.1.peg.2871	3,4-dihydroxyphenylacetate 2,3-dioxygenase (EC 1.13.11.15)
Oceanobacillus iheyensis HTE831	fig|221109.1.peg.2872	5-carboxymethyl-2-hydroxymuconate semialdehyde dehydrogenase (EC 1.2.1.60)
Oceanobacillus iheyensis HTE831	fig|221109.1.peg.2873	NADH-FMN oxidoreductase
Oceanobacillus iheyensis HTE831	fig|221109.1.peg.2874	Riboflavin kinase (EC 2.7.1.26) / FMN adenylyltransferase (EC 2.7.7.2)
Oceanobacillus iheyensis HTE831	fig|221109.1.peg.2875	4-hydroxyphenylacetate 3-monooxygenase (EC 1.14.13.3)
Oceanobacillus iheyensis HTE831	fig|221109.1.peg.2876	Transcriptional regulator, LysR family
Oceanobacillus iheyensis HTE831	fig|221109.1.peg.2877	Predicted tyrosine transporter, NhaC family
Oceanobacillus iheyensis HTE831	fig|221109.1.peg.2878	Dihydrolipoamide acyltransferase component of branched-chain alpha-keto acid dehydrogenase complex (EC 2.3.1.168)
Oceanobacillus iheyensis HTE831	fig|221109.1.peg.2879	Branched-chain alpha-keto acid dehydrogenase, E1 component, beta subunit (EC 1.2.4.4)
Oceanobacillus iheyensis HTE831	fig|221109.1.peg.2880	Branched-chain alpha-keto acid dehydrogenase, E1 component, alpha subunit (EC 1.2.4.4)
Oceanobacillus iheyensis HTE831	fig|221109.1.peg.2881	Valine dehydrogenase (EC 1.4.1.-)
Brucella abortus biovar 1 str. 9-941	fig|262698.3.peg.3036	Integral membrane protein
Brucella abortus biovar 1 str. 9-941	fig|262698.3.peg.3037	Xylose ABC transporter, periplasmic xylose-binding protein XylF
Brucella abortus biovar 1 str. 9-941	fig|262698.3.peg.3038	D-xylose transport ATP-binding protein XylG
Brucella abortus biovar 1 str. 9-941	fig|262698.3.peg.3039	Xylose ABC transporter, permease protein XylH
Brucella abortus biovar 1 str. 9-941	fig|262698.3.peg.3041	Transcriptional regulator, AraC family
Brucella abortus biovar 1 str. 9-941	fig|262698.3.peg.3042	Aldehyde dehydrogenase (EC 1.2.1.3)
Brucella abortus biovar 1 str. 9-941	fig|262698.3.peg.3043	2,4-dihydroxyhept-2-ene-1,7-dioic acid aldolase (EC 4.1.2.-)
Brucella abortus biovar 1 str. 9-941	fig|262698.3.peg.3044	2-oxo-hepta-3-ene-1,7-dioic acid hydratase (EC 4.2.-.-)
Brucella abortus biovar 1 str. 9-941	fig|262698.3.peg.3045	2-hydroxyhepta-2,4-diene-1,7-dioate isomerase (EC 5.3.3.-) / 5-carboxymethyl-2-oxo-hex-3- ene-1,7-dioate decarboxylase (EC 4.1.1.68)
Brucella abortus biovar 1 str. 9-941	fig|262698.3.peg.3046	homoprotocatechuate 2,3-dioxygenase
Brucella abortus biovar 1 str. 9-941	fig|262698.3.peg.3047	5-carboxymethyl-2-hydroxymuconate semialdehyde dehydrogenase (EC 1.2.1.60)
Brucella abortus biovar 1 str. 9-941	fig|262698.3.peg.3063	5-carboxymethyl-2-hydroxymuconate delta-isomerase (EC 5.3.3.10)
Brucella abortus biovar 1 str. 9-941	fig|262698.3.peg.3048	5-carboxymethyl-2-oxo-hex-3- ene-1,7-dioate decarboxylase (EC 4.1.1.68)
Brucella abortus biovar 1 str. 9-941	fig|262698.3.peg.3049	Homoserine kinase (EC 2.7.1.39)
Brucella abortus biovar 1 str. 9-941	fig|262698.3.peg.3290	Omega-amino acid--pyruvate aminotransferase (EC 2.6.1.18)
Brucella abortus biovar 1 str. 9-941	fig|262698.3.peg.3050	Omega-amino acid--pyruvate aminotransferase (EC 2.6.1.18)
Brucella abortus biovar 1 str. 9-941	fig|262698.3.peg.3051	Hydrolase, haloacid dehalogenase-like family
Brucella abortus biovar 1 str. 9-941	fig|262698.3.peg.3052	Transcriptional regulator
Brucella abortus biovar 1 str. 9-941	fig|262698.3.peg.3053	Transcriptional regulator, IclR family
Brucella abortus biovar 1 str. 9-941	fig|262698.3.peg.3054	Amino acid permease
Brucella abortus biovar 1 str. 9-941	fig|262698.3.peg.3055	Aldehyde dehydrogenase (EC 1.2.1.3)
Brucella melitensis 16M	fig|224914.1.peg.2184	Aldehyde dehydrogenase (EC 1.2.1.3) # frameshift
Brucella melitensis 16M	fig|224914.1.peg.2185	Amino acid permease
Brucella melitensis 16M	fig|224914.1.peg.2186	Transcriptional regulator, IclR family
Brucella melitensis 16M	fig|224914.1.peg.2187	Transcriptional regulator
Brucella melitensis 16M	fig|224914.1.peg.2188	Hydrolase, haloacid dehalogenase-like family
Brucella melitensis 16M	fig|224914.1.peg.2189	Omega-amino acid--pyruvate aminotransferase (EC 2.6.1.18)
Brucella melitensis 16M	fig|224914.1.peg.2190	Omega-amino acid--pyruvate aminotransferase (EC 2.6.1.18)
Brucella melitensis 16M	fig|224914.1.peg.2191	Homoserine kinase (EC 2.7.1.39)
Brucella melitensis 16M	fig|224914.1.peg.2192	5-carboxymethyl-2-oxo-hex-3- ene-1,7-dioate decarboxylase (EC 4.1.1.68)
Brucella melitensis 16M	fig|224914.1.peg.2193	5-carboxymethyl-2-hydroxymuconate delta-isomerase (EC 5.3.3.10)
Brucella melitensis 16M	fig|224914.1.peg.2194	5-carboxymethyl-2-hydroxymuconate semialdehyde dehydrogenase (EC 1.2.1.60)
Brucella melitensis 16M	fig|224914.1.peg.2195	homoprotocatechuate 2,3-dioxygenase
Brucella melitensis 16M	fig|224914.1.peg.2196	2-hydroxyhepta-2,4-diene-1,7-dioate isomerase (EC 5.3.3.-) / 5-carboxymethyl-2-oxo-hex-3- ene-1,7-dioate decarboxylase (EC 4.1.1.68)
Brucella melitensis 16M	fig|224914.1.peg.2197	2-oxo-hepta-3-ene-1,7-dioic acid hydratase (EC 4.2.-.-)
Brucella melitensis 16M	fig|224914.1.peg.2198	2,4-dihydroxyhept-2-ene-1,7-dioic acid aldolase (EC 4.1.2.-)
Brucella melitensis 16M	fig|224914.1.peg.2199	Aldehyde dehydrogenase (EC 1.2.1.3) # frameshift
Brucella melitensis 16M	fig|224914.1.peg.2200	Aldehyde dehydrogenase (EC 1.2.1.3) # frameshift
Brucella melitensis 16M	fig|224914.1.peg.2201	Aldehyde dehydrogenase (EC 1.2.1.3) # frameshift
Brucella melitensis 16M	fig|224914.1.peg.2202	Transcriptional regulator, AraC family
Brucella melitensis 16M	fig|224914.1.peg.2203	Xylose ABC transporter, permease protein XylH
Brucella melitensis 16M	fig|224914.1.peg.2204	D-xylose transport ATP-binding protein XylG
Brucella melitensis 16M	fig|224914.1.peg.2205	Xylose ABC transporter, periplasmic xylose-binding protein XylF
Brucella melitensis 16M	fig|224914.1.peg.2206	Integral membrane protein
Deinococcus geothermalis DSM11300	fig|68909.1.peg.335	Phenylacetate-coenzyme A ligase (EC 6.2.1.30)
Deinococcus geothermalis DSM11300	fig|68909.1.peg.336	D-lactate dehydrogenase
Deinococcus geothermalis DSM11300	fig|68909.1.peg.337	putative exported protein
Deinococcus geothermalis DSM11300	fig|68909.1.peg.338	Putative regulatory protein
Deinococcus geothermalis DSM11300	fig|68909.1.peg.339	5-carboxymethyl-2-oxo-hex-3- ene-1,7-dioate decarboxylase (EC 4.1.1.68) / 2-hydroxyhepta-2,4-diene-1,7-dioate isomerase (EC 5.3.3.-)
Deinococcus geothermalis DSM11300	fig|68909.1.peg.340
Deinococcus geothermalis DSM11300	fig|68909.1.peg.341	Glyoxalase/Bleomycin resistance protein/Dioxygenase superfamily
Deinococcus geothermalis DSM11300	fig|68909.1.peg.342	5-carboxymethyl-2-hydroxymuconate semialdehyde dehydrogenase (EC 1.2.1.60)
Deinococcus geothermalis DSM11300	fig|68909.1.peg.343	UDP-glucose 4-epimerase (EC 5.1.3.2)
Deinococcus geothermalis DSM11300	fig|68909.1.peg.344	4-hydroxyphenylacetate 3-monooxygenase (EC 1.14.13.3)
Deinococcus geothermalis DSM11300	fig|68909.1.peg.345	homoprotocatechuate 2,3-dioxygenase
Deinococcus geothermalis DSM11300	fig|68909.1.peg.346	2-oxo-hepta-3-ene-1,7-dioic acid hydratase (EC 4.2.-.-)
Deinococcus geothermalis DSM11300	fig|68909.1.peg.347	2-dehydro-3-deoxyglucarate aldolase (EC 4.1.2.20)
Deinococcus geothermalis DSM11300	fig|68909.1.peg.348
Deinococcus geothermalis DSM11300	fig|68909.1.peg.349	Membrane protease family protein BA0301
Deinococcus geothermalis DSM11300	fig|68909.1.peg.350
Deinococcus geothermalis DSM11300	fig|68909.1.peg.351	High-affinity branched-chain amino acid transport system permease protein LivH
Deinococcus geothermalis DSM11300	fig|68909.1.peg.352	ABC-type spermidine/putrescine transport systems, ATPase components
Deinococcus geothermalis DSM11300	fig|68909.1.peg.353	ABC-type spermidine/putrescine transport systems, ATPase components
Deinococcus geothermalis DSM11300	fig|68909.1.peg.354	calcium/proton exchanger
Deinococcus geothermalis DSM11300	fig|68909.1.peg.355
Deinococcus geothermalis DSM11300	fig|68909.1.peg.356
Deinococcus geothermalis DSM11300	fig|68909.1.peg.357
Deinococcus geothermalis DSM11300	fig|68909.1.peg.358	Ribose transport system permease protein rbsC

## Sheet: peg.3617
4. Conseverd gene cluster centered with sequence peg.3617.

## Sheet: peg.3617(function)
Function of gene cluster centered with peg.3617.
Genome	ID	Function
Arthrobacter sp. YC-RL1	fig|1652545.6.peg.3612	hypothetical protein
Arthrobacter sp. YC-RL1	fig|1652545.6.peg.3613	Succinate dehydrogenase flavoprotein subunit (EC 1.3.99.1)
Arthrobacter sp. YC-RL1	fig|1652545.6.peg.3614	Alcohol dehydrogenase (EC 1.1.1.1)
Arthrobacter sp. YC-RL1	fig|1652545.6.peg.3615	4-hydroxyphenylacetate 3-monooxygenase (EC 1.14.13.3)
Arthrobacter sp. YC-RL1	fig|1652545.6.peg.3616	Transcriptional regulator
Arthrobacter sp. YC-RL1	fig|1652545.6.peg.3617	Catechol 1,2-dioxygenase 1 (EC 1.13.11.1)
Arthrobacter sp. YC-RL1	fig|1652545.6.peg.3618	Riboflavin kinase (EC 2.7.1.26) / FMN adenylyltransferase (EC 2.7.7.2)
Arthrobacter sp. YC-RL1	fig|1652545.6.peg.3619	transcriptional regulator
Arthrobacter sp. YC-RL1	fig|1652545.6.peg.3620	Putative secreted protein
Arthrobacter sp. YC-RL1	fig|1652545.6.peg.3621	Succinate dehydrogenase flavoprotein subunit (EC 1.3.99.1)
Arthrobacter sp. YC-RL1	fig|1652545.6.peg.3622	Mobile element protein
Arthrobacter sp. YC-RL1	fig|1652545.6.peg.3623	hypothetical protein
Arthrobacter sp. YC-RL1	fig|1652545.6.peg.3624	hypothetical plasmid protein
Arthrobacter sp. YC-RL1	fig|1652545.6.peg.3625	Glutaredoxin-like protein NrdH, required for reduction of Ribonucleotide reductase class Ib
Arthrobacter sp. YC-RL1	fig|1652545.6.peg.3626	hypothetical protein
Arthrobacter sp. YC-RL1	fig|1652545.6.peg.3627	hypothetical protein
Arthrobacter sp. YC-RL1	fig|1652545.6.peg.3628	Chromosome (plasmid) partitioning protein ParA
Arthrobacter sp. YC-RL1	fig|1652545.6.peg.3629	hypothetical protein
Corynebacterium glutamicum ATCC 13032	fig|196627.4.peg.2936	ABC-type transporter, permease component
Corynebacterium glutamicum ATCC 13032	fig|196627.4.peg.2937	Putative iron-sulphur protein
Corynebacterium glutamicum ATCC 13032	fig|196627.4.peg.2938	NADH:flavin oxidoreductase
Corynebacterium glutamicum ATCC 13032	fig|196627.4.peg.2939	putative membrane protein
Corynebacterium glutamicum ATCC 13032	fig|196627.4.peg.2940	hypothetical protein
Corynebacterium glutamicum ATCC 13032	fig|196627.4.peg.2941	Transcriptional regulator, ArsR family
Corynebacterium glutamicum ATCC 13032	fig|196627.4.peg.2942	NADH:flavin oxidoreductase
Corynebacterium glutamicum ATCC 13032	fig|196627.4.peg.2943	oxidoreductase ylbE
Corynebacterium glutamicum ATCC 13032	fig|196627.4.peg.2944	hypothetical protein
Corynebacterium glutamicum ATCC 13032	fig|196627.4.peg.2945	hypothetical protein
Corynebacterium glutamicum ATCC 13032	fig|196627.4.peg.2946	hypothetical protein
Corynebacterium glutamicum ATCC 13032	fig|196627.4.peg.2947	putative short chain dehydrogenase
Corynebacterium glutamicum ATCC 13032	fig|196627.4.peg.2948	Sec-independent protein secretion pathway component
Corynebacterium glutamicum ATCC 13032	fig|196627.4.peg.2949	Di/tripeptide permease DtpT
Corynebacterium glutamicum ATCC 13032	fig|196627.4.peg.2950	Transcriptional regulator, TetR family
Corynebacterium glutamicum ATCC 13032	fig|196627.4.peg.2951	Catechol 1,2-dioxygenase 1 (EC 1.13.11.1)
Corynebacterium glutamicum ATCC 13032	fig|196627.4.peg.2952	maleylacetate reductase
Corynebacterium glutamicum ATCC 13032	fig|196627.4.peg.2953	putative sugar permease
Corynebacterium glutamicum ATCC 13032	fig|196627.4.peg.2954	Transcriptional regulator, IclR family
Corynebacterium glutamicum ATCC 13032	fig|196627.4.peg.2955	putative oxidoreductase
Corynebacterium glutamicum ATCC 13032	fig|196627.4.peg.2956	Sugar phosphate isomerases/epimerases
Corynebacterium glutamicum ATCC 13032	fig|196627.4.peg.2957	Myo-inositol 2-dehydrogenase (EC 1.1.1.18)
Corynebacterium glutamicum ATCC 13032	fig|196627.4.peg.2958	putative dehydrogenase
Corynebacterium glutamicum ATCC 13032	fig|196627.4.peg.2959	putative phosphoesterase
Corynebacterium glutamicum ATCC 13032	fig|196627.4.peg.1106	putative helicase
Corynebacterium glutamicum ATCC 13032	fig|196627.4.peg.1107	Mutator mutT protein (7,8-dihydro-8-oxoguanine-triphosphatase) (EC 3.6.1.-)
Corynebacterium glutamicum ATCC 13032	fig|196627.4.peg.1108	hypothetical protein
Corynebacterium glutamicum ATCC 13032	fig|196627.4.peg.1109	putative gamma-aminobutyrate permease
Corynebacterium glutamicum ATCC 13032	fig|196627.4.peg.1110	Cold-shock DEAD-box protein A
Corynebacterium glutamicum ATCC 13032	fig|196627.4.peg.1111	Transcriptional regulator, TetR family
Corynebacterium glutamicum ATCC 13032	fig|196627.4.peg.1112	putative 2-polyprenyl-6-methoxyphenol hydroxylase
Corynebacterium glutamicum ATCC 13032	fig|196627.4.peg.1113	alcohol dehydrogenase IV
Corynebacterium glutamicum ATCC 13032	fig|196627.4.peg.1114	Catechol 1,2-dioxygenase 1 (EC 1.13.11.1)
Corynebacterium glutamicum ATCC 13032	fig|196627.4.peg.1115	hypothetical membrane protein
Corynebacterium glutamicum ATCC 13032	fig|196627.4.peg.1116	putative lipoprotein
Corynebacterium glutamicum ATCC 13032	fig|196627.4.peg.1117	Sodium/proline symporter
Corynebacterium glutamicum ATCC 13032	fig|196627.4.peg.1118	Helicase, SNF2/RAD54 family
Corynebacterium glutamicum ATCC 13032	fig|196627.4.peg.1119	hypothetical protein
Corynebacterium glutamicum ATCC 13032	fig|196627.4.peg.1120	DNA double-strand break repair protein Mre11
Corynebacterium glutamicum ATCC 13032	fig|196627.4.peg.1121	DNA double-strand break repair Rad50 ATPase
Corynebacterium glutamicum ATCC 13032	fig|196627.4.peg.1122	esterase/lipase
Rhodococcus jostii RHA1	fig|101510.15.peg.3009	Transcriptional regulator, AraC family
Rhodococcus jostii RHA1	fig|101510.15.peg.3010	L-lactate dehydrogenase (EC 1.1.2.3)
Rhodococcus jostii RHA1	fig|101510.15.peg.3011	benzoate MFS transporter BenK
Rhodococcus jostii RHA1	fig|101510.15.peg.3012	transcriptional regulator, LysR family
Rhodococcus jostii RHA1	fig|101510.15.peg.3013	hypothetical protein
Rhodococcus jostii RHA1	fig|101510.15.peg.3014	Myo-inositol 2-dehydrogenase (EC 1.1.1.18)
Rhodococcus jostii RHA1	fig|101510.15.peg.3015	hypothetical protein
Rhodococcus jostii RHA1	fig|101510.15.peg.3016	Predicted dehydrogenase
Rhodococcus jostii RHA1	fig|101510.15.peg.3017	Transcriptional regulator, IclR family
Rhodococcus jostii RHA1	fig|101510.15.peg.3018	iron-containing alcohol dehydrogenase( EC:1.3.1.32 )
Rhodococcus jostii RHA1	fig|101510.15.peg.3019	Hydroxyquinol 1,2-dioxygenase (EC 1.13.11.37) # *** Dlit ***
Rhodococcus jostii RHA1	fig|101510.15.peg.3020	sugar transporter, MFS superfamily
Rhodococcus jostii RHA1	fig|101510.15.peg.3021	universal stress protein
Rhodococcus jostii RHA1	fig|101510.15.peg.3022	exoribonuclease II
Rhodococcus jostii RHA1	fig|101510.15.peg.3023	possible transposase
Rhodococcus jostii RHA1	fig|101510.15.peg.3024	hypothetical protein
Rhodococcus jostii RHA1	fig|101510.15.peg.3025	hypothetical protein
Rhodococcus jostii RHA1	fig|101510.15.peg.3026	Thiolase
Rhodococcus jostii RHA1	fig|101510.15.peg.3027	hypothetical protein
Rhodococcus jostii RHA1	fig|101510.15.peg.3028	MaoC domain protein dehydratase
Rhodococcus jostii RHA1	fig|101510.15.peg.3029	short-chain dehydrogenase/reductase SDR
Rhodococcus jostii RHA1	fig|101510.15.peg.3030	Long-chain-fatty-acid--CoA ligase (EC 6.2.1.3)
Burkholderia ambifaria AMMD	fig|339670.3.peg.1042	Probable transmembrane protein
Burkholderia ambifaria AMMD	fig|339670.3.peg.1043	Aspartate-semialdehyde dehydrogenase (EC 1.2.1.11)
Burkholderia ambifaria AMMD	fig|339670.3.peg.1044	3-isopropylmalate dehydrogenase (EC 1.1.1.85)
Burkholderia ambifaria AMMD	fig|339670.3.peg.1045	3-isopropylmalate dehydratase small subunit (EC 4.2.1.33)
Burkholderia ambifaria AMMD	fig|339670.3.peg.1046
Burkholderia ambifaria AMMD	fig|339670.3.peg.1047	3-isopropylmalate dehydratase large subunit (EC 4.2.1.33)
Burkholderia ambifaria AMMD	fig|339670.3.peg.1048	Myo-inositol 2-dehydrogenase (EC 1.1.1.18)
Burkholderia ambifaria AMMD	fig|339670.3.peg.1049	3-oxoacyl-[acyl-carrier protein] reductase (EC 1.1.1.100)
Burkholderia ambifaria AMMD	fig|339670.3.peg.1050	Catechol 1,2-dioxygenase 1 (EC 1.13.11.1)
Burkholderia ambifaria AMMD	fig|339670.3.peg.1051	COG1172: Ribose/xylose/arabinose/galactoside ABC-type transport systems, permease components
Burkholderia ambifaria AMMD	fig|339670.3.peg.1052	Ribose ABC transport system, permease protein RbsC (TC 3.A.1.2.1)
Burkholderia ambifaria AMMD	fig|339670.3.peg.1053	Predicted L-rhamnose ABC transporter, ATP-binding component
Burkholderia ambifaria AMMD	fig|339670.3.peg.1054
Burkholderia ambifaria AMMD	fig|339670.3.peg.1055	Ribose ABC transporter, periplasmic ribose-binding protein RbsB (TC 3.A.1.2.1)
Burkholderia ambifaria AMMD	fig|339670.3.peg.1056	4-hydroxyphenylpyruvate dioxygenase (EC 1.13.11.27)
Burkholderia ambifaria AMMD	fig|339670.3.peg.1057	conserved hypothetical protein
Burkholderia ambifaria AMMD	fig|339670.3.peg.1058	Mannose-6-phosphate isomerase
Burkholderia ambifaria AMMD	fig|339670.3.peg.1059	Glutathione S-transferase
Leptothrix cholodni SP-6	fig|395495.3.peg.782	COGs COG3777
Leptothrix cholodni SP-6	fig|395495.3.peg.783	glyoxalase/bleomycin resistance protein/dioxygenase
Leptothrix cholodni SP-6	fig|395495.3.peg.784	TRAP-type C4-dicarboxylate transport system, periplasmic component
Leptothrix cholodni SP-6	fig|395495.3.peg.785	TrapT dctQ-M fusion permease, dicarboxylate transport
Leptothrix cholodni SP-6	fig|395495.3.peg.786	Nucleoside-diphosphate-sugar epimerases
Leptothrix cholodni SP-6	fig|395495.3.peg.787	3-oxoacyl-[acyl-carrier protein] reductase (EC 1.1.1.100)
Leptothrix cholodni SP-6	fig|395495.3.peg.788	Antibiotic biosynthesis monooxygenase
Leptothrix cholodni SP-6	fig|395495.3.peg.789	hypothetical protein
Leptothrix cholodni SP-6	fig|395495.3.peg.790	Transcriptional regulator
Leptothrix cholodni SP-6	fig|395495.3.peg.791	Probable tautomerase RSp1151 (EC 5.3.2.-)
Leptothrix cholodni SP-6	fig|395495.3.peg.792	hypothetical protein
Leptothrix cholodni SP-6	fig|395495.3.peg.793	Acetyl-CoA acetyltransferase (EC 2.3.1.9); Beta-ketoadipyl CoA thiolase (EC 2.3.1.-)
Leptothrix cholodni SP-6	fig|395495.3.peg.794	3-oxoadipate CoA-transferase subunit B (EC 2.8.3.6)
Leptothrix cholodni SP-6	fig|395495.3.peg.795	3-oxoadipate CoA-transferase subunit A (EC 2.8.3.6)
Leptothrix cholodni SP-6	fig|395495.3.peg.796	Intradiol ring-cleavage dioxygenase (EC 1.13.11.1)
Leptothrix cholodni SP-6	fig|395495.3.peg.797	Transcriptional regulator, LysR family
Leptothrix cholodni SP-6	fig|395495.3.peg.798	Stress responsive alpha-beta barrel domain protein Dabb
Leptothrix cholodni SP-6	fig|395495.3.peg.799	Alcohol dehydrogenase (EC 1.1.1.1)
Leptothrix cholodni SP-6	fig|395495.3.peg.800	Oxidoreductase-like
Leptothrix cholodni SP-6	fig|395495.3.peg.801	4-hydroxyphenylpyruvate dioxygenase (EC 1.13.11.27)
Leptothrix cholodni SP-6	fig|395495.3.peg.802	Myo-inositol 2-dehydrogenase (EC 1.1.1.18)
Leptothrix cholodni SP-6	fig|395495.3.peg.803	Xylose ABC transporter, periplasmic xylose-binding protein XylF
Leptothrix cholodni SP-6	fig|395495.3.peg.804	ATP-binding protein of sugar ABC transporter
Leptothrix cholodni SP-6	fig|395495.3.peg.805	Xylose ABC transporter, permease protein XylH
Leptothrix cholodni SP-6	fig|395495.3.peg.806	Acetyl-CoA acetyltransferase (EC 2.3.1.9); Beta-ketoadipyl CoA thiolase (EC 2.3.1.-)
Leptothrix cholodni SP-6	fig|395495.3.peg.807	Enoyl-CoA hydratase (EC 4.2.1.17) / Delta(3)-cis-delta(2)-trans-enoyl-CoA isomerase (EC 5.3.3.8) / 3-hydroxyacyl-CoA dehydrogenase (EC 1.1.1.35) / 3-hydroxybutyryl-CoA epimerase (EC 5.1.2.3)
Bradyrhizobium japonicum USDA 110	fig|224911.1.peg.2667	bll2667; probableAts family arylsulfatase
Bradyrhizobium japonicum USDA 110	fig|224911.1.peg.2668	Protein involved in meta-pathway of phenol degradation
Bradyrhizobium japonicum USDA 110	fig|224911.1.peg.2669	blr2669; hypothetical protein
Bradyrhizobium japonicum USDA 110	fig|224911.1.peg.2670	bsr2670; unknown protein
Bradyrhizobium japonicum USDA 110	fig|224911.1.peg.2671	blr2671; unknown protein
Bradyrhizobium japonicum USDA 110	fig|224911.1.peg.2672	bsr2672; hypothetical protein
Bradyrhizobium japonicum USDA 110	fig|224911.1.peg.2673	bsl2673; hypothetical protein
Bradyrhizobium japonicum USDA 110	fig|224911.1.peg.2674	ABC transporter sugar-binding protein
Bradyrhizobium japonicum USDA 110	fig|224911.1.peg.2675	sugar ABC transporter permease protein
Bradyrhizobium japonicum USDA 110	fig|224911.1.peg.2676	Sugar ABC transporter permease protein
Bradyrhizobium japonicum USDA 110	fig|224911.1.peg.2677	ABC-type sugar transport system, ATP-binding protein (EC 3.6.3.17)
Bradyrhizobium japonicum USDA 110	fig|224911.1.peg.2678	D-Lactate dehydrogenase, cytochrome c-dependent (EC 1.1.2.4)
Bradyrhizobium japonicum USDA 110	fig|224911.1.peg.2679	Intradiol ring-cleavage dioxygenase (EC 1.13.11.1)
Bradyrhizobium japonicum USDA 110	fig|224911.1.peg.2680	bll2680; probable dehydrogenase (EC 1.1.1.-)
Bradyrhizobium japonicum USDA 110	fig|224911.1.peg.2681	bll2681; hypothetical protein
Bradyrhizobium japonicum USDA 110	fig|224911.1.peg.2682	maleylacetate reductase
Bradyrhizobium japonicum USDA 110	fig|224911.1.peg.2683	Stress responsive alpha-beta barrel domain protein Dabb
Bradyrhizobium japonicum USDA 110	fig|224911.1.peg.2684	transcriptional regulatory protein
Bradyrhizobium japonicum USDA 110	fig|224911.1.peg.2685	Transcriptional regulator, MarR family
Bradyrhizobium japonicum USDA 110	fig|224911.1.peg.2686	blr2686; putative hydroxylase
Bradyrhizobium japonicum USDA 110	fig|224911.1.peg.2687	hypothetical metabolite transport protein
Bradyrhizobium japonicum USDA 110	fig|224911.1.peg.2688	Probable VANILLIN dehydrogenase oxidoreductase protein (EC 1.-.-.-)
Bradyrhizobium japonicum USDA 110	fig|224911.1.peg.2689	Benzoylformate decarboxylase (EC 4.1.1.7)
Bradyrhizobium japonicum USDA 110	fig|224911.1.peg.2690	Benzoylformate decarboxylase (EC 4.1.1.7)
Verminephrobacter eiseniae EF01-2	fig|391735.5.peg.4218	LysR family transcriptional regulator STM3121
Verminephrobacter eiseniae EF01-2	fig|391735.5.peg.4219	Transposase
Verminephrobacter eiseniae EF01-2	fig|391735.5.peg.4220	Ferredoxin, 2Fe-2S
Verminephrobacter eiseniae EF01-2	fig|391735.5.peg.4221	anthranilate dioxygenase reductase
Verminephrobacter eiseniae EF01-2	fig|391735.5.peg.4222	Ortho-halobenzoate 1,2-dioxygenase beta-ISP protein OhbA
Verminephrobacter eiseniae EF01-2	fig|391735.5.peg.4223	Ortho-halobenzoate 1,2-dioxygenase alpha-ISP protein OhbB
Verminephrobacter eiseniae EF01-2	fig|391735.5.peg.4224	ABC transporter ATP-binding protein
Verminephrobacter eiseniae EF01-2	fig|391735.5.peg.4225	ABC transporter ATP-binding protein
Verminephrobacter eiseniae EF01-2	fig|391735.5.peg.4226	Branched-chain amino acid transport system permease protein LivM (TC 3.A.1.4.1)
Verminephrobacter eiseniae EF01-2	fig|391735.5.peg.4227	High-affinity branched-chain amino acid transport system permease protein LivH (TC 3.A.1.4.1)
Verminephrobacter eiseniae EF01-2	fig|391735.5.peg.4228	ABC transporter substrate binding protein
Verminephrobacter eiseniae EF01-2	fig|391735.5.peg.4229	Maleylacetate reductase (EC 1.3.1.32)
Verminephrobacter eiseniae EF01-2	fig|391735.5.peg.4230	Stress responsive alpha-beta barrel domain protein Dabb
Verminephrobacter eiseniae EF01-2	fig|391735.5.peg.4231	Catechol 1,2-dioxygenase (EC 1.13.11.1)
Verminephrobacter eiseniae EF01-2	fig|391735.5.peg.4232	Transcriptional regulatory protein
Verminephrobacter eiseniae EF01-2	fig|391735.5.peg.4233	LysR family transcriptional regulator YbhD
Verminephrobacter eiseniae EF01-2	fig|391735.5.peg.4234	hypothetical protein
Verminephrobacter eiseniae EF01-2	fig|391735.5.peg.4235	Enoyl-CoA hydratase (EC 4.2.1.17)
Verminephrobacter eiseniae EF01-2	fig|391735.5.peg.4236	Acyl-CoA dehydrogenase, short-chain specific (EC 1.3.8.1)
Verminephrobacter eiseniae EF01-2	fig|391735.5.peg.4237	Acyl-CoA dehydrogenase, long-chain specific, mitochondrial precursor (EC 1.3.99.13)
Verminephrobacter eiseniae EF01-2	fig|391735.5.peg.4238	3-oxoadipate CoA-transferase subunit B (EC 2.8.3.6)
Verminephrobacter eiseniae EF01-2	fig|391735.5.peg.4239	Dehydrogenases with different specificities (related to short-chain alcohol dehydrogenases)
Verminephrobacter eiseniae EF01-2	fig|391735.5.peg.4240	Dehydrogenases with different specificities (related to short-chain alcohol dehydrogenases)
Verminephrobacter eiseniae EF01-2	fig|391735.5.peg.4241	Thiolase
Ralstonia eutropha JMP134	fig|264198.3.peg.1645	Terminal oxygenase KshA
Ralstonia eutropha JMP134	fig|264198.3.peg.1785	Short chain dehydrogenase
Ralstonia eutropha JMP134	fig|264198.3.peg.1786	putative exported protein
Ralstonia eutropha JMP134	fig|264198.3.peg.1787	Putative secreted protein
Ralstonia eutropha JMP134	fig|264198.3.peg.1788	GntR family transcriptional regulator STM2803 @ Transcriptional regulator, GntR family domain
Ralstonia eutropha JMP134	fig|264198.3.peg.1751	Probable manganese transport protein mntH
Ralstonia eutropha JMP134	fig|264198.3.peg.1752	Riboflavin kinase (EC 2.7.1.26) / FMN adenylyltransferase (EC 2.7.7.2)
Ralstonia eutropha JMP134	fig|264198.3.peg.1753	LysR-family transcriptional regulator
Ralstonia eutropha JMP134	fig|264198.3.peg.1754	Flavin reductase-like, FMN-binding
Ralstonia eutropha JMP134	fig|264198.3.peg.1755	2,4,6-trichlorophenol monooxygenase
Ralstonia eutropha JMP134	fig|264198.3.peg.1756	nitroreductase
Ralstonia eutropha JMP134	fig|264198.3.peg.1757	6-chlorohydroxyquinol-1,2-dioxygenase @ Hydroxyquinol 1,2-dioxygenase (EC 1.13.11.37) # *** Dlit ***
Ralstonia eutropha JMP134	fig|264198.3.peg.1758	Protein involved in meta-pathway of phenol degradation
Ralstonia eutropha JMP134	fig|264198.3.peg.1759	Maleylacetate reductase (EC 1.3.1.32)
Ralstonia eutropha JMP134	fig|264198.3.peg.1760
Ralstonia eutropha JMP134	fig|264198.3.peg.1761	COG0010: Arginase/agmatinase/formimionoglutamate hydrolase, arginase family
Ralstonia eutropha JMP134	fig|264198.3.peg.1762	Cell division transporter, ATP-binding protein FtsE (TC 3.A.5.1.1)
Ralstonia eutropha JMP134	fig|264198.3.peg.1763	amino acid ABC transporter, permease protein
Ralstonia eutropha JMP134	fig|264198.3.peg.1764	arginine-binding periplasmic protein 1 precursor
Ralstonia eutropha JMP134	fig|264198.3.peg.1765	Transcriptional regulator, IclR family
Ralstonia eutropha JMP134	fig|264198.3.peg.1766	Quinone oxidoreductase (EC 1.6.5.5)
Ralstonia eutropha JMP134	fig|264198.3.peg.1767	Transposase
Ralstonia eutropha JMP134	fig|264198.3.peg.2074	putative exported protein
Ralstonia eutropha JMP134	fig|264198.3.peg.2075	Outer membrane protein (porin)
Ralstonia eutropha JMP134	fig|264198.3.peg.5099	Transcriptional regulator, LysR family
Ralstonia eutropha JMP134	fig|264198.3.peg.5100
Ralstonia eutropha JMP134	fig|264198.3.peg.5101	Acetoacetyl-CoA reductase (EC 1.1.1.36)
Ralstonia eutropha JMP134	fig|264198.3.peg.5102	hypothetical protein
Ralstonia eutropha JMP134	fig|264198.3.peg.5103	Alcohol dehydrogenase (EC 1.1.1.1)
Ralstonia eutropha JMP134	fig|264198.3.peg.5104	3-hydroxyisobutyrate dehydrogenase
Ralstonia eutropha JMP134	fig|264198.3.peg.5105	Transcriptional regulator
Ralstonia eutropha JMP134	fig|264198.3.peg.5106	Chlorohydrolase/deaminase family protein
Ralstonia eutropha JMP134	fig|264198.3.peg.5107	ABC-type sugar transport system, ATP-binding protein (EC 3.6.3.17)
Ralstonia eutropha JMP134	fig|264198.3.peg.5108	Sugar ABC transporter permease protein
Ralstonia eutropha JMP134	fig|264198.3.peg.5109	Ribose transport system permease protein rbsC
Ralstonia eutropha JMP134	fig|264198.3.peg.5110	Ribose ABC transport system, periplasmic ribose-binding protein RbsB (TC 3.A.1.2.1)
Ralstonia eutropha JMP134	fig|264198.3.peg.5111	Catechol 1,2-dioxygenase (EC 1.13.11.1)
Ralstonia eutropha JMP134	fig|264198.3.peg.5112	YciL protein
Ralstonia eutropha JMP134	fig|264198.3.peg.5113	Stress responsive alpha-beta barrel domain protein Dabb
Ralstonia eutropha JMP134	fig|264198.3.peg.5114	D-lactate dehydrogenase (EC 1.1.1.28)
Ralstonia eutropha JMP134	fig|264198.3.peg.5115	Putative transport protein
Ralstonia eutropha JMP134	fig|264198.3.peg.5116	putative exported protein
Ralstonia eutropha JMP134	fig|264198.3.peg.5117	putative amidase
Ralstonia eutropha JMP134	fig|264198.3.peg.5118	Transcriptional regulators, LysR family
Ralstonia eutropha JMP134	fig|264198.3.peg.5119	probable dioxygenase
Ralstonia eutropha JMP134	fig|264198.3.peg.5120	Transcriptional regulator
Ralstonia eutropha JMP134	fig|264198.3.peg.5121	Transcriptional regulator, GntR family
Ralstonia eutropha JMP134	fig|264198.3.peg.5122	hypothetical protein
Ralstonia eutropha JMP134	fig|264198.3.peg.5123	Mesaconyl-CoA hydratase
Azorhizobium caulinodans ORS 571	fig|438753.3.peg.1465	Malto-oligosyltrehalose synthase (EC 5.4.99.15)
Azorhizobium caulinodans ORS 571	fig|438753.3.peg.1466	Pyruvate kinase (EC 2.7.1.40)
Azorhizobium caulinodans ORS 571	fig|438753.3.peg.1467	hypothetical protein
Azorhizobium caulinodans ORS 571	fig|438753.3.peg.1468	probable GntR-family transcriptional regulator
Azorhizobium caulinodans ORS 571	fig|438753.3.peg.1469	dihydroxy-acid dehydratase
Azorhizobium caulinodans ORS 571	fig|438753.3.peg.1470	transcriptional regulatory protein
Azorhizobium caulinodans ORS 571	fig|438753.3.peg.1471	Stress responsive alpha-beta barrel domain protein Dabb
Azorhizobium caulinodans ORS 571	fig|438753.3.peg.1472	maleylacetate reductase( EC:1.3.1.32 )
Azorhizobium caulinodans ORS 571	fig|438753.3.peg.1473	hypothetical protein
Azorhizobium caulinodans ORS 571	fig|438753.3.peg.1474	UDP-glucose/GDP-mannose dehydrogenase:Prephenate dehydrogenase:NADP oxidoreductase, coenzyme F420-dependent:6-phosphogluconate dehydrogenase, NAD-binding
Azorhizobium caulinodans ORS 571	fig|438753.3.peg.1475	Catechol 1,2-dioxygenase (EC 1.13.11.1)
Azorhizobium caulinodans ORS 571	fig|438753.3.peg.1476	D-Lactate dehydrogenase, cytochrome c-dependent (EC 1.1.2.4)
Azorhizobium caulinodans ORS 571	fig|438753.3.peg.1477	ABC transporter related
Azorhizobium caulinodans ORS 571	fig|438753.3.peg.1478	Xylose ABC transporter, permease protein XylH
Azorhizobium caulinodans ORS 571	fig|438753.3.peg.1479	Ribose ABC transport system, permease protein RbsC (TC 3.A.1.2.1)
Azorhizobium caulinodans ORS 571	fig|438753.3.peg.1480	Ribose ABC transport system, periplasmic ribose-binding protein RbsB (TC 3.A.1.2.1)
Azorhizobium caulinodans ORS 571	fig|438753.3.peg.1481	YCII-related
Azorhizobium caulinodans ORS 571	fig|438753.3.peg.1482	integral membrane sensor hybrid histidine kinase
Azorhizobium caulinodans ORS 571	fig|438753.3.peg.1483	3-demethylubiquinone-9 3-methyltransferase
Azorhizobium caulinodans ORS 571	fig|438753.3.peg.1484	Transcriptional regulator NarR
Azorhizobium caulinodans ORS 571	fig|438753.3.peg.1486	Nitrate/nitrite transporter NarK
Polaromonas sp. JS666	fig|296591.1.peg.4004	Phage T7 exclusion protein
Polaromonas sp. JS666	fig|296591.1.peg.4005	Xaa-His dipeptidase (EC 3.4.13.3)
Polaromonas sp. JS666	fig|296591.1.peg.4006	Xaa-His dipeptidase (EC 3.4.13.3)
Polaromonas sp. JS666	fig|296591.1.peg.4007	PUTATIVE AMINOACYL-HISTIDINE DIPEPTIDASE (CARNOSINASE) (XAA-HIS DIPEPTIDASE) PROTEIN
Polaromonas sp. JS666	fig|296591.1.peg.4008	Peptidase E (EC 3.4.11.2)
Polaromonas sp. JS666	fig|296591.1.peg.4009	L-allo-threonine aldolase (EC 2.1.2.1)
Polaromonas sp. JS666	fig|296591.1.peg.4010	putative exported protein
Polaromonas sp. JS666	fig|296591.1.peg.4011	Transcriptional regulator
Polaromonas sp. JS666	fig|296591.1.peg.4012
Polaromonas sp. JS666	fig|296591.1.peg.4013
Polaromonas sp. JS666	fig|296591.1.peg.4014	Intradiol ring-cleavage dioxygenase (EC 1.13.11.1)
Polaromonas sp. JS666	fig|296591.1.peg.4015	Maleylacetate reductase (EC 1.3.1.32)
Polaromonas sp. JS666	fig|296591.1.peg.4016	Permeases of the major facilitator superfamily
Rhodococcus jostii RHA1	fig|101510.15.peg.7847	protein of unknown function DUF159
Rhodococcus jostii RHA1	fig|101510.15.peg.7848	hypothetical protein
Rhodococcus jostii RHA1	fig|101510.15.peg.7849	hypothetical protein
Rhodococcus jostii RHA1	fig|101510.15.peg.7850	Mobile element protein
Rhodococcus jostii RHA1	fig|101510.15.peg.7851	short-chain dehydrogenase/reductase SDR
Rhodococcus jostii RHA1	fig|101510.15.peg.7852	hypothetical protein
Rhodococcus jostii RHA1	fig|101510.15.peg.7853	Ribose ABC transport system, permease protein RbsC (TC 3.A.1.2.1)
Rhodococcus jostii RHA1	fig|101510.15.peg.7854	Ribose ABC transport system, permease protein RbsC (TC 3.A.1.2.1)
Rhodococcus jostii RHA1	fig|101510.15.peg.7855	putative sugar uptake ABC transporter ATP-binding protein
Rhodococcus jostii RHA1	fig|101510.15.peg.7856	short-chain dehydrogenase/reductase SDR
Rhodococcus jostii RHA1	fig|101510.15.peg.7857	hypothetical protein
Rhodococcus jostii RHA1	fig|101510.15.peg.7858	COG1454: Alcohol dehydrogenase, class IV( EC:1.3.1.32 )
Rhodococcus jostii RHA1	fig|101510.15.peg.7859	Catechol 1,2-dioxygenase 1 (EC 1.13.11.1)
Rhodococcus jostii RHA1	fig|101510.15.peg.7860	short-chain dehydrogenase/reductase SDR
Rhodococcus jostii RHA1	fig|101510.15.peg.7861	4-hydroxyphenylpyruvate dioxygenase (EC 1.13.11.27)
Rhodococcus jostii RHA1	fig|101510.15.peg.7862	transcriptional regulator
Rhodococcus jostii RHA1	fig|101510.15.peg.7863	putative MFS permease transmembrane transporter protein
Rhodococcus jostii RHA1	fig|101510.15.peg.7864	hypothetical protein
Rhodococcus jostii RHA1	fig|101510.15.peg.7865	hypothetical protein
Rhodococcus jostii RHA1	fig|101510.15.peg.7866	hypothetical protein
Rhodococcus jostii RHA1	fig|101510.15.peg.7867	hypothetical protein
Rhodococcus jostii RHA1	fig|101510.15.peg.7868	Transcriptional regulator, TetR family
Rhodococcus jostii RHA1	fig|101510.15.peg.7869	hypothetical protein
Rhodococcus jostii RHA1	fig|101510.15.peg.7870	hypothetical protein
Rhodococcus jostii RHA1	fig|101510.15.peg.7871	hypothetical protein
Rhodococcus jostii RHA1	fig|101510.15.peg.7872	Resolvase
Rhodococcus jostii RHA1	fig|101510.15.peg.7873	Possible transposase
Rhizobium leguminosarum bv. viciae 3841	fig|216596.1.peg.5907	Predicted erythritol ABC transporter 2, ATP-binding component
Rhizobium leguminosarum bv. viciae 3841	fig|216596.1.peg.5908	Predicted erythritol ABC transporter 2, hypothetical lipoprotein
Rhizobium leguminosarum bv. viciae 3841	fig|216596.1.peg.5909	Erythritol kinase EryA (EC 2.7.1.27)
Rhizobium leguminosarum bv. viciae 3841	fig|216596.1.peg.5910	Erythritol phosphate dehydrogenase EryB
Rhizobium leguminosarum bv. viciae 3841	fig|216596.1.peg.5911	Possible D-erythrulose 4-phosphate dehydrogenase EryC (EC 1.1.1.-)
Rhizobium leguminosarum bv. viciae 3841	fig|216596.1.peg.5912	Erythritol transcriptional regulator EryD
Rhizobium leguminosarum bv. viciae 3841	fig|216596.1.peg.5913	Transcriptional regulator, DeoR family
Rhizobium leguminosarum bv. viciae 3841	fig|216596.1.peg.5914	Triosephosphate isomerase (EC 5.3.1.1)
Rhizobium leguminosarum bv. viciae 3841	fig|216596.1.peg.5915	Ribose 5-phosphate isomerase B (EC 5.3.1.6)
Rhizobium leguminosarum bv. viciae 3841	fig|216596.1.peg.5916	ATP-dependent DNA ligase
Rhizobium leguminosarum bv. viciae 3841	fig|216596.1.peg.5917	YciL protein
Rhizobium leguminosarum bv. viciae 3841	fig|216596.1.peg.5918	Catechol 1,2-dioxygenase (EC 1.13.11.1)
Rhizobium leguminosarum bv. viciae 3841	fig|216596.1.peg.5919	Maleylacetate reductase (EC 1.3.1.32)
Rhizobium leguminosarum bv. viciae 3841	fig|216596.1.peg.5920	2-amino-3-carboxymuconate-6-semialdehyde decarboxylase (EC 4.1.1.45)
Rhizobium leguminosarum bv. viciae 3841	fig|216596.1.peg.5921	Pigment production hydroxylase (EC 1.-.-.-)
Rhizobium leguminosarum bv. viciae 3841	fig|216596.1.peg.5922	NADH-FMN oxidoreductase
Rhizobium leguminosarum bv. viciae 3841	fig|216596.1.peg.5923	Transcriptional regulator, MarR family
Rhizobium leguminosarum bv. viciae 3841	fig|216596.1.peg.5924	4-hydroxybenzoate transporter
Rhizobium leguminosarum bv. viciae 3841	fig|216596.1.peg.5925
Rhizobium leguminosarum bv. viciae 3841	fig|216596.1.peg.5926
Rhizobium leguminosarum bv. viciae 3841	fig|216596.1.peg.5927
Rhizobium leguminosarum bv. viciae 3841	fig|216596.1.peg.5928	Maltose/maltodextrin ABC transporter, permease protein MalG
Rhizobium leguminosarum bv. viciae 3841	fig|216596.1.peg.5929	Maltose/maltodextrin ABC transporter, permease protein MalF
Rhizobium leguminosarum bv. viciae 3841	fig|216596.1.peg.5930	putative sugar uptake ABC transporter periplasmic solute-binding protein precursor
Rhizobium leguminosarum bv. viciae 3841	fig|216596.1.peg.5931	Maltose/maltodextrin transport ATP-binding protein MalK (EC 3.6.3.19)
Burkholderia ambifaria AMMD	fig|339670.3.peg.1481	DNA helicase related protein
Burkholderia ambifaria AMMD	fig|339670.3.peg.1482	hypothetical protein
Burkholderia ambifaria AMMD	fig|339670.3.peg.1483	Transcriptional regulator, AraC family
Burkholderia ambifaria AMMD	fig|339670.3.peg.1484	Glutathione S-transferase (EC 2.5.1.18)
Burkholderia ambifaria AMMD	fig|339670.3.peg.1485	Outer membrane protein (porin)
Burkholderia ambifaria AMMD	fig|339670.3.peg.1486	Ferredoxin subunits of nitrite reductase and ring-hydroxylating dioxygenases
Burkholderia ambifaria AMMD	fig|339670.3.peg.1487	YciL protein
Burkholderia ambifaria AMMD	fig|339670.3.peg.1488	Intradiol ring-cleavage dioxygenase (EC 1.13.11.1)
Burkholderia ambifaria AMMD	fig|339670.3.peg.1489	Alcohol dehydrogenase (EC 1.1.1.1)
Burkholderia ambifaria AMMD	fig|339670.3.peg.1490	Aldehyde dehydrogenase (EC 1.2.1.3)
Burkholderia ambifaria AMMD	fig|339670.3.peg.1491	hypothetical protein
Burkholderia ambifaria AMMD	fig|339670.3.peg.1492	hypothetical protein
Burkholderia ambifaria AMMD	fig|339670.3.peg.1493	Transcriptional regulator
Burkholderia ambifaria AMMD	fig|339670.3.peg.1494	Transporter, MFS superfamily
Burkholderia ambifaria AMMD	fig|339670.3.peg.1495	PUTATIVE VGR-RELATED PROTEIN
Burkholderia ambifaria AMMD	fig|339670.3.peg.1496	Putative transmembrane protein
Agrobacterium tumefaciens str. C58	fig|176299.3.peg.2443	Renal dipeptidase family protein
Agrobacterium tumefaciens str. C58	fig|176299.3.peg.2444	hypothetical protein
Agrobacterium tumefaciens str. C58	fig|176299.3.peg.2445	membrane protein, putative
Agrobacterium tumefaciens str. C58	fig|176299.3.peg.2446	Agrobacterium chromosomal virulence protein B
Agrobacterium tumefaciens str. C58	fig|176299.3.peg.2447	hypothetical protein
Agrobacterium tumefaciens str. C58	fig|176299.3.peg.2448	Flagellar basal-body rod protein FlgF
Agrobacterium tumefaciens str. C58	fig|176299.3.peg.2449	benzoate MFS transporter BenK
Agrobacterium tumefaciens str. C58	fig|176299.3.peg.2450	YciL protein
Agrobacterium tumefaciens str. C58	fig|176299.3.peg.2451	Catechol 1,2-dioxygenase (EC 1.13.11.1)
Agrobacterium tumefaciens str. C58	fig|176299.3.peg.2452	Maleylacetate reductase (EC 1.3.1.32)
Agrobacterium tumefaciens str. C58	fig|176299.3.peg.2453	2-amino-3-carboxymuconate-6-semialdehyde decarboxylase (EC 4.1.1.45)
Agrobacterium tumefaciens str. C58	fig|176299.3.peg.2454	POSSIBLE OXIDOREDUCTASE (EC 1.-.-.-)
Agrobacterium tumefaciens str. C58	fig|176299.3.peg.2455	actinorhodin polyketide dimerase
Agrobacterium tumefaciens str. C58	fig|176299.3.peg.2456	Transcriptional regulator, MarR family
Agrobacterium tumefaciens str. C58	fig|176299.3.peg.2457	Mll5675 protein
Agrobacterium tumefaciens str. C58	fig|176299.3.peg.2458	Outer membrane protein
Agrobacterium tumefaciens str. C58	fig|176299.3.peg.2459	Two-component sensor kinase
Agrobacterium tumefaciens str. C58	fig|176299.3.peg.2460	Two-component response regulator
Agrobacterium tumefaciens str. C58	fig|176299.3.peg.2461	Transcriptional regulator, TetR family
Agrobacterium tumefaciens str. C58	fig|176299.3.peg.2462	2,4-dienoyl-CoA reductase [NADPH] (EC 1.3.1.34)
Agrobacterium tumefaciens str. C58	fig|176299.3.rna.37	tRNA-Met
Agrobacterium tumefaciens str. C58	fig|176299.3.rna.44	5S rRNA

## Sheet: peg.3195
5. Conseverd gene cluster centered with sequence peg.3195.

## Sheet: peg.3195(function)
Function of gene cluster centered with peg.3195.
Genome	ID	Function
Arthrobacter sp. YC-RL1	fig|1652545.6.peg.3184	Transcriptional regulator, TetR family
Arthrobacter sp. YC-RL1	fig|1652545.6.peg.3185	hypothetical protein
Arthrobacter sp. YC-RL1	fig|1652545.6.peg.3186	Pca regulon regulatory protein PcaR
Arthrobacter sp. YC-RL1	fig|1652545.6.peg.3187	3-oxoadipate CoA-transferase subunit B (EC 2.8.3.6)
Arthrobacter sp. YC-RL1	fig|1652545.6.peg.3188	3-oxoadipate CoA-transferase subunit A (EC 2.8.3.6)
Arthrobacter sp. YC-RL1	fig|1652545.6.peg.3189	3-ketoacyl-CoA thiolase (EC 2.3.1.16) @ Acetyl-CoA acetyltransferase (EC 2.3.1.9)
Arthrobacter sp. YC-RL1	fig|1652545.6.peg.3190	benzoate MFS transporter BenK
Arthrobacter sp. YC-RL1	fig|1652545.6.peg.3191	Transcriptional regulator, IclR family
Arthrobacter sp. YC-RL1	fig|1652545.6.peg.3192	Aspartate dehydrogenase homolog
Arthrobacter sp. YC-RL1	fig|1652545.6.peg.3193	High-affinity choline uptake protein BetT
Arthrobacter sp. YC-RL1	fig|1652545.6.peg.3194	P-hydroxybenzoate hydroxylase (EC 1.14.13.2)
Arthrobacter sp. YC-RL1	fig|1652545.6.peg.3195	Protocatechuate 3,4-dioxygenase beta chain (EC 1.13.11.3)
Arthrobacter sp. YC-RL1	fig|1652545.6.peg.3196	Protocatechuate 3,4-dioxygenase alpha chain (EC 1.13.11.3)
Arthrobacter sp. YC-RL1	fig|1652545.6.peg.3197	3-carboxy-cis,cis-muconate cycloisomerase (EC 5.5.1.2)
Arthrobacter sp. YC-RL1	fig|1652545.6.peg.3198	Beta-ketoadipate enol-lactone hydrolase (EC 3.1.1.24)
Arthrobacter sp. YC-RL1	fig|1652545.6.peg.3199	4-carboxymuconolactone decarboxylase (EC 4.1.1.44)
Arthrobacter sp. YC-RL1	fig|1652545.6.peg.3200	hypothetical protein
Arthrobacter sp. YC-RL1	fig|1652545.6.peg.3201	hypothetical protein
Arthrobacter sp. YC-RL1	fig|1652545.6.peg.3202	putative ABC transporter ATP-binding protein
Arthrobacter sp. YC-RL1	fig|1652545.6.peg.3203	hypothetical protein
Arthrobacter sp. YC-RL1	fig|1652545.6.peg.3204	hypothetical protein
Arthrobacter sp. YC-RL1	fig|1652545.6.peg.3205	D-3-phosphoglycerate dehydrogenase (EC 1.1.1.95)
Arthrobacter sp. YC-RL1	fig|1652545.6.peg.3206	Sodium/glutamate symporter
Arthrobacter sp. YC-RL1	fig|1652545.6.peg.3207	Formiminoglutamase (EC 3.5.3.8)
Brevibacterium linens BL2	fig|321955.3.peg.780	COG3464: Transposase and inactivated derivatives
Brevibacterium linens BL2	fig|321955.3.peg.781	Glutamine transport ATP-binding protein GlnQ (TC 3.A.1.3.2)
Brevibacterium linens BL2	fig|321955.3.peg.782	ABC transporter permease protein
Brevibacterium linens BL2	fig|321955.3.peg.783	Glutamine ABC transporter, periplasmic glutamine-binding protein (TC 3.A.1.3.2)
Brevibacterium linens BL2	fig|321955.3.peg.784	Putative transport protein
Brevibacterium linens BL2	fig|321955.3.peg.785	MFS permease
Brevibacterium linens BL2	fig|321955.3.peg.786	Beta-ketoadipate enol-lactone hydrolase (EC 3.1.1.24) / 4-carboxymuconolactone decarboxylase (EC 4.1.1.44)
Brevibacterium linens BL2	fig|321955.3.peg.787	3-carboxy-cis,cis-muconate cycloisomerase (EC 5.5.1.2)
Brevibacterium linens BL2	fig|321955.3.peg.788	Protocatechuate 3,4-dioxygenase alpha chain (EC 1.13.11.3)
Brevibacterium linens BL2	fig|321955.3.peg.789	Protocatechuate 3,4-dioxygenase beta chain (EC 1.13.11.3)
Brevibacterium linens BL2	fig|321955.3.peg.790	P-hydroxybenzoate hydroxylase (EC 1.14.13.2)
Brevibacterium linens BL2	fig|321955.3.peg.791	Putative transport system permease protein
Brevibacterium linens BL2	fig|321955.3.peg.792	hypothetical protein
Brevibacterium linens BL2	fig|321955.3.peg.793	hypothetical protein
Brevibacterium linens BL2	fig|321955.3.peg.794	Signal peptidase I
Brevibacterium linens BL2	fig|321955.3.peg.795	COG3335: Transposase and inactivated derivatives
Brevibacterium linens BL2	fig|321955.3.peg.796	hypothetical protein
Brevibacterium linens BL2	fig|321955.3.peg.797	Proposed peptidoglycan lipid II flippase MurJ
Mycobacterium smegmatis str. MC2 155	fig|246196.1.peg.2591	Transcriptional regulator, AraC family
Mycobacterium smegmatis str. MC2 155	fig|246196.1.peg.2592
Mycobacterium smegmatis str. MC2 155	fig|246196.1.peg.2593
Mycobacterium smegmatis str. MC2 155	fig|246196.1.peg.2594	Cyanophycin synthase (EC 6.3.2.29)(EC 6.3.2.30)
Mycobacterium smegmatis str. MC2 155	fig|246196.1.peg.2595	Asparagine synthetase [glutamine-hydrolyzing] (EC 6.3.5.4)
Mycobacterium smegmatis str. MC2 155	fig|246196.1.peg.2596	Glutamine synthetase family protein in hypothetical Actinobacterial gene cluster
Mycobacterium smegmatis str. MC2 155	fig|246196.1.peg.2597	COG2071: predicted glutamine amidotransferases in hypothetical Actinobacterial gene cluster
Mycobacterium smegmatis str. MC2 155	fig|246196.1.peg.2598	Aldehyde dehydrogenase in hypothetical Actinobacterial gene cluster
Mycobacterium smegmatis str. MC2 155	fig|246196.1.peg.2599	Short-chain dehydrogenase/reductase in hypothetical Actinobacterial gene cluster
Mycobacterium smegmatis str. MC2 155	fig|246196.1.peg.2600	Transcriptional regulator, GntR family, in hypothetical Actinobacterial gene cluster
Mycobacterium smegmatis str. MC2 155	fig|246196.1.peg.2601	Transcriptional regulator, IclR family
Mycobacterium smegmatis str. MC2 155	fig|246196.1.peg.2602	Protocatechuate 3,4-dioxygenase beta chain (EC 1.13.11.3)
Mycobacterium smegmatis str. MC2 155	fig|246196.1.peg.2603	Protocatechuate 3,4-dioxygenase alpha chain (EC 1.13.11.3)
Mycobacterium smegmatis str. MC2 155	fig|246196.1.peg.2604	3-carboxy-cis,cis-muconate cycloisomerase (EC 5.5.1.2)
Mycobacterium smegmatis str. MC2 155	fig|246196.1.peg.2605	4-carboxymuconolactone decarboxylase (EC 4.1.1.44)
Mycobacterium smegmatis str. MC2 155	fig|246196.1.peg.2606	Transcriptional regulator, GntR family
Mycobacterium smegmatis str. MC2 155	fig|246196.1.peg.2607	Transcriptional regulator, ArsR family
Mycobacterium smegmatis str. MC2 155	fig|246196.1.peg.2608	Substrate-specific component NikM of nickel ECF transporter
Mycobacterium smegmatis str. MC2 155	fig|246196.1.peg.2609	Additional substrate-specific component NikN of nickel ECF transporter
Mycobacterium smegmatis str. MC2 155	fig|246196.1.peg.2610	Transmembrane component NikQ of energizing module of nickel ECF transporter
Mycobacterium smegmatis str. MC2 155	fig|246196.1.peg.2611	ATPase component NikO of energizing module of nickel ECF transporter
Mycobacterium smegmatis str. MC2 155	fig|246196.1.peg.2612	NADPH-dependent mycothiol reductase Mtr
Mycobacterium smegmatis str. MC2 155	fig|246196.1.peg.2613	Lysophospholipase (EC 3.1.1.5)
Mycobacterium smegmatis str. MC2 155	fig|246196.1.peg.2614	Malate:quinone oxidoreductase (EC 1.1.5.4)
Mycobacterium smegmatis str. MC2 155	fig|246196.1.peg.2615	ElaA protein
Mycobacterium smegmatis str. MC2 155	fig|246196.1.peg.2616	ChlI component of cobalt chelatase involved in B12 biosynthesis / ChlD component of cobalt chelatase involved in B12 biosynthesis
Tsukamurella paurometabola DSM 20162	fig|521096.4.peg.685	hypothetical protein
Tsukamurella paurometabola DSM 20162	fig|521096.4.peg.686	CarD-like transcriptional regulator
Tsukamurella paurometabola DSM 20162	fig|521096.4.peg.687	2-C-methyl-D-erythritol 4-phosphate cytidylyltransferase (EC 2.7.7.60)
Tsukamurella paurometabola DSM 20162	fig|521096.4.peg.688	2-C-methyl-D-erythritol 2,4-cyclodiphosphate synthase (EC 4.6.1.12)
Tsukamurella paurometabola DSM 20162	fig|521096.4.peg.689	putative integral membrane protein
Tsukamurella paurometabola DSM 20162	fig|521096.4.peg.690	Cysteinyl-tRNA synthetase (EC 6.1.1.16)
Tsukamurella paurometabola DSM 20162	fig|521096.4.peg.691	23S rRNA (guanosine-2'-O-) -methyltransferase rlmB (EC 2.1.1.-) ## LSU rRNA Gm2251
Tsukamurella paurometabola DSM 20162	fig|521096.4.peg.692	Transcriptional regulator, TetR family
Tsukamurella paurometabola DSM 20162	fig|521096.4.peg.693	Lactam utilization protein LamB
Tsukamurella paurometabola DSM 20162	fig|521096.4.peg.694	Zinc ABC transporter, inner membrane permease protein ZnuB
Tsukamurella paurometabola DSM 20162	fig|521096.4.peg.695	Zinc ABC transporter, ATP-binding protein ZnuC
Tsukamurella paurometabola DSM 20162	fig|521096.4.peg.696	Zinc ABC transporter, periplasmic-binding protein ZnuA
Tsukamurella paurometabola DSM 20162	fig|521096.4.peg.697	hypothetical protein
Tsukamurella paurometabola DSM 20162	fig|521096.4.peg.698	Transcriptional regulator, PadR family
Tsukamurella paurometabola DSM 20162	fig|521096.4.peg.699	Putative threonine efflux protein
Tsukamurella paurometabola DSM 20162	fig|521096.4.peg.700	Protocatechuate 3,4-dioxygenase beta chain (EC 1.13.11.3)
Tsukamurella paurometabola DSM 20162	fig|521096.4.peg.701	Protocatechuate 3,4-dioxygenase alpha chain (EC 1.13.11.3)
Tsukamurella paurometabola DSM 20162	fig|521096.4.peg.702	3-carboxy-cis,cis-muconate cycloisomerase (EC 5.5.1.2)
Tsukamurella paurometabola DSM 20162	fig|521096.4.peg.703	Beta-ketoadipate enol-lactone hydrolase (EC 3.1.1.24)
Tsukamurella paurometabola DSM 20162	fig|521096.4.peg.704	beta-ketoadipyl-CoA thiolase( EC:2.3.1.- )
Tsukamurella paurometabola DSM 20162	fig|521096.4.peg.705	3-oxoadipate CoA-transferase subunit A (EC 2.8.3.6)
Tsukamurella paurometabola DSM 20162	fig|521096.4.peg.706	3-oxoacid CoA-transferase, B subunit( EC:2.8.3.6 )
Tsukamurella paurometabola DSM 20162	fig|521096.4.peg.707	Pca regulon regulatory protein PcaR
Tsukamurella paurometabola DSM 20162	fig|521096.4.peg.708	transmembrane transport protein
Tsukamurella paurometabola DSM 20162	fig|521096.4.peg.709	Pirin-like protein YhhW, possibly qercetin 2,3-dioxygenase activity
Tsukamurella paurometabola DSM 20162	fig|521096.4.peg.710	hypothetical protein
Tsukamurella paurometabola DSM 20162	fig|521096.4.peg.711	probable chloride peroxidase( EC:1.11.1.10 )
Tsukamurella paurometabola DSM 20162	fig|521096.4.peg.712	Glycosyltransferase MshA involved in mycothiol biosynthesis (EC 2.4.1.-)
Kocuria rhizophila DC2201	fig|378753.3.peg.583	Glycine dehydrogenase [decarboxylating] (glycine cleavage system P protein) (EC 1.4.4.2)
Kocuria rhizophila DC2201	fig|378753.3.peg.584	Aminomethyltransferase (glycine cleavage system T protein) (EC 2.1.2.10)
Kocuria rhizophila DC2201	fig|378753.3.peg.585	hypothetical protein
Kocuria rhizophila DC2201	fig|378753.3.peg.586	DNA-directed RNA polymerase beta subunit (EC 2.7.7.6)
Kocuria rhizophila DC2201	fig|378753.3.peg.587	DNA-directed RNA polymerase beta' subunit (EC 2.7.7.6)
Kocuria rhizophila DC2201	fig|378753.3.peg.588	Transcriptional regulator, IclR family
Kocuria rhizophila DC2201	fig|378753.3.peg.589	Protocatechuate 3,4-dioxygenase beta chain (EC 1.13.11.3)
Kocuria rhizophila DC2201	fig|378753.3.peg.590	Protocatechuate 3,4-dioxygenase alpha chain (EC 1.13.11.3)
Kocuria rhizophila DC2201	fig|378753.3.peg.591	3-carboxy-cis,cis-muconate cycloisomerase (EC 5.5.1.2)
Kocuria rhizophila DC2201	fig|378753.3.peg.592	4-carboxymuconolactone decarboxylase
Kocuria rhizophila DC2201	fig|378753.3.peg.593	4-carboxymuconolactone decarboxylase (EC 4.1.1.44)
Kocuria rhizophila DC2201	fig|378753.3.peg.594	3-oxoadipate CoA-transferase subunit A (EC 2.8.3.6)
Kocuria rhizophila DC2201	fig|378753.3.peg.595	3-oxoadipate CoA-transferase subunit B( EC:2.8.3.6 )
Kocuria rhizophila DC2201	fig|378753.3.peg.596	SSU ribosomal protein S12p (S23e)
Kocuria rhizophila DC2201	fig|378753.3.peg.597	SSU ribosomal protein S7p (S5e)
Kocuria rhizophila DC2201	fig|378753.3.peg.598	Translation elongation factor G
Kocuria rhizophila DC2201	fig|378753.3.peg.599	Translation elongation factor Tu
Kocuria rhizophila DC2201	fig|378753.3.peg.600	SSU ribosomal protein S10p (S20e)
Kocuria rhizophila DC2201	fig|378753.3.peg.601	LSU ribosomal protein L3p (L3e)
Kocuria rhizophila DC2201	fig|378753.3.peg.602	LSU ribosomal protein L4p (L1e)
Thermobispora bispora DSM 43833	fig|469371.4.peg.1587	Cysteine desulfurase (EC 2.8.1.7)
Thermobispora bispora DSM 43833	fig|469371.4.peg.1588	hypothetical protein
Thermobispora bispora DSM 43833	fig|469371.4.peg.1589	tRNA-specific 2-thiouridylase MnmA
Thermobispora bispora DSM 43833	fig|469371.4.peg.1590	hypothetical protein
Thermobispora bispora DSM 43833	fig|469371.4.peg.1591	Methionine synthase, vitamin-B12 independent
Thermobispora bispora DSM 43833	fig|469371.4.peg.1592	DNA ligase (EC 6.5.1.2)
Thermobispora bispora DSM 43833	fig|469371.4.peg.1593	Pca regulon regulatory protein PcaR
Thermobispora bispora DSM 43833	fig|469371.4.peg.1594	3-oxoadipate CoA-transferase subunit A (EC 2.8.3.6); Glutaconate CoA-transferase subunit A (EC 2.8.3.12)
Thermobispora bispora DSM 43833	fig|469371.4.peg.1595	3-oxoadipate CoA-transferase subunit B (EC 2.8.3.6); Glutaconate CoA-transferase subunit B (EC 2.8.3.12)
Thermobispora bispora DSM 43833	fig|469371.4.peg.1596	Protocatechuate 3,4-dioxygenase beta chain (EC 1.13.11.3)
Thermobispora bispora DSM 43833	fig|469371.4.peg.1597	Protocatechuate 3,4-dioxygenase alpha chain (EC 1.13.11.3)
Thermobispora bispora DSM 43833	fig|469371.4.peg.1598	3-carboxy-cis,cis-muconate cycloisomerase (EC 5.5.1.2)
Thermobispora bispora DSM 43833	fig|469371.4.peg.1599	Beta-ketoadipate enol-lactone hydrolase (EC 3.1.1.24) / 4-carboxymuconolactone decarboxylase (EC 4.1.1.44)
Thermobispora bispora DSM 43833	fig|469371.4.peg.1600	P-hydroxybenzoate hydroxylase (EC 1.14.13.2)
Thermobispora bispora DSM 43833	fig|469371.4.peg.1601	Endoglucanase A precursor (EC 3.2.1.4) (Endo-1,4-beta-glucanase A) (Cellulase A)
Thermobispora bispora DSM 43833	fig|469371.4.peg.1602	putative phosphodiesterase
Thermobispora bispora DSM 43833	fig|469371.4.peg.1603	Aspartyl-tRNA(Asn) amidotransferase subunit C (EC 6.3.5.6) @ Glutamyl-tRNA(Gln) amidotransferase subunit C (EC 6.3.5.7)
Thermobispora bispora DSM 43833	fig|469371.4.peg.1604	Aspartyl-tRNA(Asn) amidotransferase subunit A (EC 6.3.5.6) @ Glutamyl-tRNA(Gln) amidotransferase subunit A (EC 6.3.5.7)
Thermobispora bispora DSM 43833	fig|469371.4.peg.1605	Aspartyl-tRNA(Asn) amidotransferase subunit B (EC 6.3.5.6) @ Glutamyl-tRNA(Gln) amidotransferase subunit B (EC 6.3.5.7)
Thermomonospora curvata DSM 43183	fig|471852.4.peg.4051	amidase
Thermomonospora curvata DSM 43183	fig|471852.4.peg.4052	putative short chain dehydrogenase( EC:1.1.1.53 )
Thermomonospora curvata DSM 43183	fig|471852.4.peg.4053	Endonuclease V (EC 3.1.21.7)
Thermomonospora curvata DSM 43183	fig|471852.4.peg.4054	putative esterase
Thermomonospora curvata DSM 43183	fig|471852.4.peg.4055	Multimeric flavodoxin WrbA
Thermomonospora curvata DSM 43183	fig|471852.4.peg.4056	hypothetical protein
Thermomonospora curvata DSM 43183	fig|471852.4.peg.4057	Transcriptional regulator, TetR family
Thermomonospora curvata DSM 43183	fig|471852.4.peg.4058	Serine hydroxymethyltransferase (EC 2.1.2.1)
Thermomonospora curvata DSM 43183	fig|471852.4.peg.4059	hypothetical protein
Thermomonospora curvata DSM 43183	fig|471852.4.peg.4060	hypothetical protein
Thermomonospora curvata DSM 43183	fig|471852.4.peg.4061	hypothetical protein
Thermomonospora curvata DSM 43183	fig|471852.4.peg.4062	3-oxoadipate enol-lactone hydrolase
Thermomonospora curvata DSM 43183	fig|471852.4.peg.4063	3-oxoadipate enol-lactone hydrolase
Thermomonospora curvata DSM 43183	fig|471852.4.peg.4064	Protocatechuate 3,4-dioxygenase alpha chain (EC 1.13.11.3)
Thermomonospora curvata DSM 43183	fig|471852.4.peg.4065	Protocatechuate 3,4-dioxygenase beta chain (EC 1.13.11.3)
Streptomyces coelicolor A3(2)	fig|100226.1.peg.6628	putative phospholipase C
Streptomyces coelicolor A3(2)	fig|100226.1.peg.6629	putative integral membrane protein
Streptomyces coelicolor A3(2)	fig|100226.1.peg.6630	putative membrane protein
Streptomyces coelicolor A3(2)	fig|100226.1.peg.6631	Transcriptional regulator, TetR family
Streptomyces coelicolor A3(2)	fig|100226.1.peg.6632	putative membrane protein
Streptomyces coelicolor A3(2)	fig|100226.1.peg.6633	putative regulatory protein
Streptomyces coelicolor A3(2)	fig|100226.1.peg.6634	Beta-ketoadipate enol-lactone hydrolase (EC 3.1.1.24) / 4-carboxymuconolactone decarboxylase (EC 4.1.1.44)
Streptomyces coelicolor A3(2)	fig|100226.1.peg.6635	3-carboxy-cis,cis-muconate cycloisomerase (EC 5.5.1.2)
Streptomyces coelicolor A3(2)	fig|100226.1.peg.6636	Protocatechuate 3,4-dioxygenase alpha chain (EC 1.13.11.3)
Streptomyces coelicolor A3(2)	fig|100226.1.peg.6637	Protocatechuate 3,4-dioxygenase beta chain (EC 1.13.11.3)
Streptomyces coelicolor A3(2)	fig|100226.1.peg.6638	Acetyl-CoA acetyltransferase (EC 2.3.1.9) @ Beta-ketoadipyl CoA thiolase (EC 2.3.1.-)
Streptomyces coelicolor A3(2)	fig|100226.1.peg.6639	Succinyl-CoA:3-ketoacid-coenzyme A transferase subunit B (EC 2.8.3.5)
Streptomyces coelicolor A3(2)	fig|100226.1.peg.6640	Succinyl-CoA:3-ketoacid-coenzyme A transferase subunit A (EC 2.8.3.5)
Streptomyces coelicolor A3(2)	fig|100226.1.peg.6641	Transcriptional regulator, MarR family
Streptomyces coelicolor A3(2)	fig|100226.1.peg.6642	putative secreted protein
Streptomyces coelicolor A3(2)	fig|100226.1.peg.6643	putative glutathione-dependent aldehyde dehydrogenase
Streptomyces coelicolor A3(2)	fig|100226.1.peg.6644	ATP-dependent DNA ligase (EC 6.5.1.1) LigC
Streptomyces coelicolor A3(2)	fig|100226.1.peg.6645	putative membrane protein
Streptomyces coelicolor A3(2)	fig|100226.1.peg.6646	ATP-dependent DNA ligase (EC 6.5.1.1)
Streptomyces coelicolor A3(2)	fig|100226.1.peg.6647	putative glycosyl hydrolase
Streptomyces coelicolor A3(2)	fig|100226.1.peg.6648	putative secreted glycosyl hydrolase.
Saccharopolyspora erythraea NRRL 2338	fig|405948.6.peg.3220	Amino acid permease-associated region
Saccharopolyspora erythraea NRRL 2338	fig|405948.6.peg.3221	Acetyltransferase
Saccharopolyspora erythraea NRRL 2338	fig|405948.6.peg.3222	hypothetical protein
Saccharopolyspora erythraea NRRL 2338	fig|405948.6.peg.3223	hypothetical protein
Saccharopolyspora erythraea NRRL 2338	fig|405948.6.peg.3224	Indole oxygenase
Saccharopolyspora erythraea NRRL 2338	fig|405948.6.peg.3225	Predicted L-lactate dehydrogenase, hypothetical protein subunit YkgG
Saccharopolyspora erythraea NRRL 2338	fig|405948.6.peg.3226	Predicted L-lactate dehydrogenase, Fe-S oxidoreductase subunit YkgE
Saccharopolyspora erythraea NRRL 2338	fig|405948.6.peg.3227	Lactate-responsive regulator LldR in Actinobacteria, GntR family
Saccharopolyspora erythraea NRRL 2338	fig|405948.6.peg.3228	Pca regulon regulatory protein PcaR
Saccharopolyspora erythraea NRRL 2338	fig|405948.6.peg.3229	4-carboxymuconolactone decarboxylase (EC 4.1.1.44)
Saccharopolyspora erythraea NRRL 2338	fig|405948.6.peg.3230	Beta-ketoadipate enol-lactone hydrolase (EC 3.1.1.24)
Saccharopolyspora erythraea NRRL 2338	fig|405948.6.peg.3231	3-carboxy-cis,cis-muconate cycloisomerase (EC 5.5.1.2)
Saccharopolyspora erythraea NRRL 2338	fig|405948.6.peg.3232	Protocatechuate 3,4-dioxygenase alpha chain (EC 1.13.11.3)
Saccharopolyspora erythraea NRRL 2338	fig|405948.6.peg.3233	Protocatechuate 3,4-dioxygenase beta chain (EC 1.13.11.3)
Saccharopolyspora erythraea NRRL 2338	fig|405948.6.peg.3234	3-oxoadipate CoA-transferase subunit B (EC 2.8.3.6); Glutaconate CoA-transferase subunit B (EC 2.8.3.12)
Saccharopolyspora erythraea NRRL 2338	fig|405948.6.peg.3235	3-oxoadipate CoA-transferase subunit A (EC 2.8.3.6); Glutaconate CoA-transferase subunit A (EC 2.8.3.12)
Saccharopolyspora erythraea NRRL 2338	fig|405948.6.peg.3236	Transcriptional regulator, IclR family
Saccharopolyspora erythraea NRRL 2338	fig|405948.6.peg.3237	Sugar phosphate isomerases/epimerases
Saccharopolyspora erythraea NRRL 2338	fig|405948.6.peg.3238	Sorbitol dehydrogenase (EC 1.1.1.14)
Saccharopolyspora erythraea NRRL 2338	fig|405948.6.peg.3239	hypothetical protein
Saccharopolyspora erythraea NRRL 2338	fig|405948.6.peg.3240	oxidoreductase domain protein
Saccharopolyspora erythraea NRRL 2338	fig|405948.6.peg.3241	hypothetical protein
Saccharopolyspora erythraea NRRL 2338	fig|405948.6.peg.3242	hypothetical protein
Saccharopolyspora erythraea NRRL 2338	fig|405948.6.peg.3243	putative transmembrane efflux protein
Saccharopolyspora erythraea NRRL 2338	fig|405948.6.peg.3244	Cytochrome P450 CYP125 (EC 1.14.-.-)
Saccharopolyspora erythraea NRRL 2338	fig|405948.6.peg.3245	Alpha/beta hydrolase fold
Saccharopolyspora erythraea NRRL 2338	fig|405948.6.peg.3246	Sulfate adenylyltransferase, dissimilatory-type (EC 2.7.7.4) / Adenylylsulfate kinase (EC 2.7.1.25)
Ralstonia eutropha JMP134	fig|264198.3.peg.5981	Heme d1 biosynthesis protein NirF
Ralstonia eutropha JMP134	fig|264198.3.peg.5982	Heme d1 biosynthesis protein NirD / Heme d1 biosynthesis protein NirL
Ralstonia eutropha JMP134	fig|264198.3.peg.5983	Heme d1 biosynthesis protein NirG
Ralstonia eutropha JMP134	fig|264198.3.peg.5984	Heme d1 biosynthesis protein NirH
Ralstonia eutropha JMP134	fig|264198.3.peg.5985	Heme d1 biosynthesis protein NirJ
Ralstonia eutropha JMP134	fig|264198.3.peg.5986	Nitrite reductase associated c-type cytochorome NirN
Ralstonia eutropha JMP134	fig|264198.3.peg.5987	Uroporphyrinogen-III methyltransferase (EC 2.1.1.107)
Ralstonia eutropha JMP134	fig|264198.3.peg.5988	P-hydroxybenzoate hydroxylase (EC 1.14.13.2)
Ralstonia eutropha JMP134	fig|264198.3.peg.5989	Transcriptional regulator PobR, AraC family
Ralstonia eutropha JMP134	fig|264198.3.peg.5990	Beta-ketoadipate enol-lactone hydrolase (EC 3.1.1.24) / 4-carboxymuconolactone decarboxylase (EC 4.1.1.44)
Ralstonia eutropha JMP134	fig|264198.3.peg.5991	3-carboxy-cis,cis-muconate cycloisomerase (EC 5.5.1.2)
Ralstonia eutropha JMP134	fig|264198.3.peg.5992	Protocatechuate 3,4-dioxygenase alpha chain (EC 1.13.11.3)
Ralstonia eutropha JMP134	fig|264198.3.peg.5993	Protocatechuate 3,4-dioxygenase beta chain (EC 1.13.11.3)
Ralstonia eutropha JMP134	fig|264198.3.peg.5994	Transcriptional regulator
Ralstonia eutropha JMP134	fig|264198.3.peg.5995	4-hydroxybenzoate transporter
Ralstonia eutropha JMP134	fig|264198.3.peg.5996	4-hydroxyphenylpyruvate dioxygenase (EC 1.13.11.27)
Ralstonia eutropha JMP134	fig|264198.3.peg.5997	Shikimate 5-dehydrogenase I alpha (EC 1.1.1.25) # AroDI alpha
Ralstonia eutropha JMP134	fig|264198.3.peg.5998	Major facilitator family transporter
Ralstonia eutropha JMP134	fig|264198.3.peg.5999	Outer membrane protein (porin)
Ralstonia eutropha JMP134	fig|264198.3.peg.6000	3-dehydroquinate dehydratase II (EC 4.2.1.10) # AroC II
Ralstonia eutropha JMP134	fig|264198.3.peg.6001	Transcriptional regulator, LysR family
Ralstonia eutropha JMP134	fig|264198.3.peg.6002	Transcriptional regulator, IclR family
Ralstonia eutropha JMP134	fig|264198.3.peg.6003	4-hydroxyphenylpyruvate dioxygenase (EC 1.13.11.27)
Streptosporangium roseum DSM 43021	fig|479432.4.peg.6114	COG1670: Acetyltransferases, including N-acetylases of ribosomal proteins
Streptosporangium roseum DSM 43021	fig|479432.4.peg.6115	hypothetical protein
Streptosporangium roseum DSM 43021	fig|479432.4.peg.6116	hypothetical protein
Streptosporangium roseum DSM 43021	fig|479432.4.peg.6117	protein of unknown function UPF0118
Streptosporangium roseum DSM 43021	fig|479432.4.peg.6118	Protein of unknown function UPF0060
Streptosporangium roseum DSM 43021	fig|479432.4.peg.6119	transcriptional regulator, MerR family
Streptosporangium roseum DSM 43021	fig|479432.4.peg.6120	aldo/keto reductase
Streptosporangium roseum DSM 43021	fig|479432.4.peg.6121	hypothetical protein
Streptosporangium roseum DSM 43021	fig|479432.4.peg.6122	histidine kinase, dimerisation and phosphoacceptor region
Streptosporangium roseum DSM 43021	fig|479432.4.peg.6123	putative two-component system response regulator
Streptosporangium roseum DSM 43021	fig|479432.4.peg.6124	2',3'-cyclic-nucleotide 2'-phosphodiesterase (EC 3.1.4.16)
Streptosporangium roseum DSM 43021	fig|479432.4.peg.6125	Protocatechuate 3,4-dioxygenase alpha chain (EC 1.13.11.3)
Streptosporangium roseum DSM 43021	fig|479432.4.peg.6126	Protocatechuate 3,4-dioxygenase beta chain (EC 1.13.11.3)
Streptosporangium roseum DSM 43021	fig|479432.4.peg.6127	4-hydroxybenzoate 3-monooxygenase( EC:1.14.13.2 )
Streptosporangium roseum DSM 43021	fig|479432.4.peg.6128	possible transcriptional regulator, ArsR family
Streptosporangium roseum DSM 43021	fig|479432.4.peg.6129	hypothetical protein
Streptosporangium roseum DSM 43021	fig|479432.4.peg.6130	hypothetical protein
Streptosporangium roseum DSM 43021	fig|479432.4.peg.6131	hypothetical protein
Streptosporangium roseum DSM 43021	fig|479432.4.peg.6132	hypothetical protein
Streptosporangium roseum DSM 43021	fig|479432.4.peg.6133	Xylose-responsive transcription regulator, ROK family
Streptosporangium roseum DSM 43021	fig|479432.4.peg.6134	hypothetical protein
Streptosporangium roseum DSM 43021	fig|479432.4.peg.6135	short chain oxidoreductase
Streptosporangium roseum DSM 43021	fig|479432.4.peg.6136	putative DNA-binding protein
Streptosporangium roseum DSM 43021	fig|479432.4.peg.6137	integral membrane transport protein
Streptosporangium roseum DSM 43021	fig|479432.4.peg.6138	ROK-family transcriptional regulator
Bradyrhizobium japonicum USDA 110	fig|224911.1.peg.917	ABC transporter substrate-binding protein
Bradyrhizobium japonicum USDA 110	fig|224911.1.peg.918	ABC transporter permease protein with unknown substrate
Bradyrhizobium japonicum USDA 110	fig|224911.1.peg.919	Alkanesulfonates ABC transporter ATP-binding protein / Sulfonate ABC transporter, ATP-binding subunit SsuB
Bradyrhizobium japonicum USDA 110	fig|224911.1.peg.920	blr0920; hypothetical protein
Bradyrhizobium japonicum USDA 110	fig|224911.1.peg.921	blr0921; hypothetical protein
Bradyrhizobium japonicum USDA 110	fig|224911.1.peg.922	bsr0922; unknown protein
Bradyrhizobium japonicum USDA 110	fig|224911.1.peg.923	blr0923; probable chemotaxis protein
Bradyrhizobium japonicum USDA 110	fig|224911.1.peg.924	DNA mismatch repair protein MutS
Bradyrhizobium japonicum USDA 110	fig|224911.1.peg.925	Beta-ketoadipyl CoA thiolase (EC 2.3.1.-)
Bradyrhizobium japonicum USDA 110	fig|224911.1.peg.926	Catechol 1,2-dioxygenase (EC 1.13.11.1)
Bradyrhizobium japonicum USDA 110	fig|224911.1.peg.927	Protocatechuate 3,4-dioxygenase beta chain (EC 1.13.11.3)
Bradyrhizobium japonicum USDA 110	fig|224911.1.peg.928	Protocatechuate 3,4-dioxygenase alpha chain (EC 1.13.11.3)
Bradyrhizobium japonicum USDA 110	fig|224911.1.peg.929	blr0929; putative methyl accepting chemotaxis protein
Bradyrhizobium japonicum USDA 110	fig|224911.1.peg.930	blr0930; unknown protein
Bradyrhizobium japonicum USDA 110	fig|224911.1.peg.931	Multidrug resistance protein B
Bradyrhizobium japonicum USDA 110	fig|224911.1.peg.932	multidrug resistance protein A
Bradyrhizobium japonicum USDA 110	fig|224911.1.peg.933	Transcriptional regulator, MarR family
Bradyrhizobium japonicum USDA 110	fig|224911.1.peg.934	Zinc uptake regulation protein ZUR
Bradyrhizobium japonicum USDA 110	fig|224911.1.peg.935	Permease of the drug/metabolite transporter (DMT) superfamily
Bradyrhizobium japonicum USDA 110	fig|224911.1.peg.936	1-hydroxy-2-methyl-2-(E)-butenyl 4-diphosphate synthase (EC 1.17.7.1)
Bradyrhizobium japonicum USDA 110	fig|224911.1.peg.937	putative dioxygenase [EC:1.14.11.17]
Bradyrhizobium japonicum USDA 110	fig|224911.1.peg.938	blr0938; putative dioxygenase
Meiothermus ruber DSM 1279	fig|504728.4.peg.1354	hypothetical protein
Meiothermus ruber DSM 1279	fig|504728.4.peg.1355	hypothetical protein
Meiothermus ruber DSM 1279	fig|504728.4.peg.1356	nucleotidyltransferase
Meiothermus ruber DSM 1279	fig|504728.4.peg.1357	Carbamoyl-phosphate synthase small chain (EC 6.3.5.5)
Meiothermus ruber DSM 1279	fig|504728.4.peg.1358	hypothetical protein
Meiothermus ruber DSM 1279	fig|504728.4.peg.1359	N-acetylglutamate synthase (EC 2.3.1.1)
Meiothermus ruber DSM 1279	fig|504728.4.peg.1360	Argininosuccinate lyase (EC 4.3.2.1)
Meiothermus ruber DSM 1279	fig|504728.4.peg.1361	acetyltransferase, GNAT family
Meiothermus ruber DSM 1279	fig|504728.4.peg.1362	Argininosuccinate synthase (EC 6.3.4.5)
Meiothermus ruber DSM 1279	fig|504728.4.peg.1363	Acyl-phosphate:glycerol-3-phosphate O-acyltransferase PlsY
Meiothermus ruber DSM 1279	fig|504728.4.peg.1364	Succinyl-CoA:3-ketoacid-coenzyme A transferase subunit A (EC 2.8.3.5) / Succinyl-CoA:3-ketoacid-coenzyme A transferase subunit B (EC 2.8.3.5)
Meiothermus ruber DSM 1279	fig|504728.4.peg.1365	fumarate lyase
Meiothermus ruber DSM 1279	fig|504728.4.peg.1366	Protocatechuate 3,4-dioxygenase alpha chain (EC 1.13.11.3)
Meiothermus ruber DSM 1279	fig|504728.4.peg.1367	Protocatechuate 3,4-dioxygenase beta chain (EC 1.13.11.3)
Meiothermus ruber DSM 1279	fig|504728.4.peg.1368	4-carboxymuconolactone decarboxylase (EC 4.1.1.44)
Meiothermus ruber DSM 1279	fig|504728.4.peg.1369	Beta-ketoadipate enol-lactone hydrolase (EC 3.1.1.24)
Meiothermus ruber DSM 1279	fig|504728.4.peg.1370	Pca regulon regulatory protein PcaR
Meiothermus ruber DSM 1279	fig|504728.4.peg.1371	Putative ABC transport system, substrate-binding protein
Meiothermus ruber DSM 1279	fig|504728.4.peg.1372	putative branched-chain amino acid ABC transporter, permease protein
Meiothermus ruber DSM 1279	fig|504728.4.peg.1373	putative branched-chain amino acid ABC transporter, permease protein
Meiothermus ruber DSM 1279	fig|504728.4.peg.1374	ABC transporter ATP-binding/permease protein
Meiothermus ruber DSM 1279	fig|504728.4.peg.1375	Naphthalene dioxygenase large subunit
Meiothermus ruber DSM 1279	fig|504728.4.peg.1376	Naphthalene-inducible dioxygenase small subunit
Meiothermus ruber DSM 1279	fig|504728.4.peg.1377	hypothetical protein
Meiothermus ruber DSM 1279	fig|504728.4.peg.1378	P-hydroxybenzoate hydroxylase (EC 1.14.13.2)
Meiothermus ruber DSM 1279	fig|504728.4.peg.1379	Catechol 2,3-dioxygenase (EC 1.13.11.2)
Meiothermus ruber DSM 1279	fig|504728.4.peg.1380	Transcriptional regulator, GntR family
Pseudomonas fluorescens SBW25	fig|216595.1.peg.2557	Aspartate-semialdehyde dehydrogenase (EC 1.2.1.11)
Pseudomonas fluorescens SBW25	fig|216595.1.peg.2558	Capreomycin acetyltransferase
Pseudomonas fluorescens SBW25	fig|216595.1.peg.2559	Translation initiation inhibitor
Pseudomonas fluorescens SBW25	fig|216595.1.peg.2560	Transcriptional regulatory protein
Pseudomonas fluorescens SBW25	fig|216595.1.peg.2561	hypothetical protein
Pseudomonas fluorescens SBW25	fig|216595.1.peg.6949
Pseudomonas fluorescens SBW25	fig|216595.1.peg.2562	Low-affinity inorganic phosphate transporter
Pseudomonas fluorescens SBW25	fig|216595.1.peg.2563	Conserved domain protein
Pseudomonas fluorescens SBW25	fig|216595.1.peg.2564	Pca regulon regulatory protein PcaR
Pseudomonas fluorescens SBW25	fig|216595.1.peg.2565	4-hydroxybenzoate transporter
Pseudomonas fluorescens SBW25	fig|216595.1.peg.4092	3-oxoadipate CoA-transferase subunit A (EC 2.8.3.6); Glutaconate CoA-transferase subunit A (EC 2.8.3.12)
Pseudomonas fluorescens SBW25	fig|216595.1.peg.4093	3-oxoadipate CoA-transferase subunit B (EC 2.8.3.6); Glutaconate CoA-transferase subunit B (EC 2.8.3.12)
Pseudomonas fluorescens SBW25	fig|216595.1.peg.4094	Beta-ketoadipyl CoA thiolase (EC 2.3.1.-)
Pseudomonas fluorescens SBW25	fig|216595.1.peg.4095	Protocatechuate 3,4-dioxygenase beta chain (EC 1.13.11.3)
Pseudomonas fluorescens SBW25	fig|216595.1.peg.4096	Protocatechuate 3,4-dioxygenase alpha chain (EC 1.13.11.3)
Pseudomonas fluorescens SBW25	fig|216595.1.peg.3038	dicarboxylic acid transporter PcaT
Pseudomonas fluorescens SBW25	fig|216595.1.peg.4121	3-carboxy-cis,cis-muconate cycloisomerase (EC 5.5.1.2)
Pseudomonas fluorescens SBW25	fig|216595.1.peg.4120	Beta-ketoadipate enol-lactone hydrolase (EC 3.1.1.24)
Pseudomonas fluorescens SBW25	fig|216595.1.peg.4119	4-carboxymuconolactone decarboxylase (EC 4.1.1.44)
Pseudomonas fluorescens SBW25	fig|216595.1.peg.4118	Polysaccharide deacetylase family protein
Pseudomonas fluorescens SBW25	fig|216595.1.peg.4117	Iron-regulated protein frpC
Pseudomonas fluorescens SBW25	fig|216595.1.peg.6950	S-layer-RTX protein
Pseudomonas fluorescens SBW25	fig|216595.1.peg.665	PhaK-like protein
Pseudomonas fluorescens SBW25	fig|216595.1.peg.666	DnaJ domain protein
Burkholderia ambifaria AMMD	fig|339670.3.peg.2580	HlyD family secretion protein
Burkholderia ambifaria AMMD	fig|339670.3.peg.2581	Transport ATP-binding protein CydCD
Burkholderia ambifaria AMMD	fig|339670.3.peg.2582	outer membrane protein TolC
Burkholderia ambifaria AMMD	fig|339670.3.peg.2583	hypothetical protein
Burkholderia ambifaria AMMD	fig|339670.3.peg.2584	Phage-related protein
Burkholderia ambifaria AMMD	fig|339670.3.peg.2585	Pca operon transcriptional activator PcaQ
Burkholderia ambifaria AMMD	fig|339670.3.peg.2586	hypothetical protein
Burkholderia ambifaria AMMD	fig|339670.3.peg.2587	hypothetical protein
Burkholderia ambifaria AMMD	fig|339670.3.peg.2588	Protocatechuate 3,4-dioxygenase beta chain (EC 1.13.11.3)
Burkholderia ambifaria AMMD	fig|339670.3.peg.2589	Protocatechuate 3,4-dioxygenase alpha chain (EC 1.13.11.3)
Burkholderia ambifaria AMMD	fig|339670.3.peg.2590	Transcriptional regulator, AraC family
Burkholderia ambifaria AMMD	fig|339670.3.peg.2591	D-aminopeptidase dipeptide-binding protein DppA (EC 3.4.11.-)
Burkholderia ambifaria AMMD	fig|339670.3.peg.2592	D-aminopeptidase (EC 3.4.11.19)
Burkholderia ambifaria AMMD	fig|339670.3.peg.2593	Dipeptide transport system permease protein DppC in protein degradation cluster
Burkholderia ambifaria AMMD	fig|339670.3.peg.2594	Dipeptide transport system permease protein DppB in protein degradation cluster
Burkholderia ambifaria AMMD	fig|339670.3.peg.2595	Dipeptide transport system, periplasmic component in protein degradation cluster
Burkholderia ambifaria AMMD	fig|339670.3.peg.2596	Dipeptide transport ATP-binding protein DppD in protein degradation cluster
Burkholderia ambifaria AMMD	fig|339670.3.peg.2597	Isoaspartyl aminopeptidase (EC 3.4.19.5) @ Asp-X dipeptidase
Burkholderia ambifaria AMMD	fig|339670.3.peg.2598	Transcriptional regulator RpiR in protein degradation cluster
Burkholderia xenovorans LB400	fig|36873.1.peg.319	COG0226: ABC-type phosphate transport system, periplasmic component
Burkholderia xenovorans LB400	fig|36873.1.peg.320	Plectin 1
Burkholderia xenovorans LB400	fig|36873.1.peg.321
Burkholderia xenovorans LB400	fig|36873.1.peg.322	Putative transcriptional regulator
Burkholderia xenovorans LB400	fig|36873.1.peg.323	Fe-S protein, homolog of lactate dehydrogenase SO1521
Burkholderia xenovorans LB400	fig|36873.1.peg.324	hypothetical protein
Burkholderia xenovorans LB400	fig|36873.1.peg.325
Burkholderia xenovorans LB400	fig|36873.1.peg.326	Transcriptional regulator, LysR family
Burkholderia xenovorans LB400	fig|36873.1.peg.327	4-hydroxyphenylpyruvate dioxygenase (EC 1.13.11.27)
Burkholderia xenovorans LB400	fig|36873.1.peg.328	Protocatechuate 3,4-dioxygenase beta chain (EC 1.13.11.3)
Burkholderia xenovorans LB400	fig|36873.1.peg.329	Protocatechuate 3,4-dioxygenase alpha chain (EC 1.13.11.3)
Burkholderia xenovorans LB400	fig|36873.1.peg.330	DNA-binding protein H-NS
Burkholderia xenovorans LB400	fig|36873.1.peg.331	Threonine efflux protein
Burkholderia xenovorans LB400	fig|36873.1.peg.332	Cold shock protein CspA
Burkholderia xenovorans LB400	fig|36873.1.peg.333
Burkholderia xenovorans LB400	fig|36873.1.peg.334
Burkholderia xenovorans LB400	fig|36873.1.peg.335	transcriptional regulator, Crp/Fnr family
Burkholderia xenovorans LB400	fig|36873.1.peg.336	Methyl-accepting chemotaxis protein I (serine chemoreceptor protein)
Burkholderia xenovorans LB400	fig|36873.1.peg.337	Mobile element protein
Burkholderia xenovorans LB400	fig|36873.1.peg.338	Outer membrane protein (porin)
Burkholderia xenovorans LB400	fig|36873.1.peg.339
Burkholderia xenovorans LB400	fig|36873.1.peg.340
